# Supplementary material for: 2-Acetyl-1,1,3,3-tetra­methyl­guanidine
Source: Acta Crystallogr Sect E Struct Rep Online. 2012 Sep 26;68(Pt 10):o2996. doi: 10.1107/S1600536812039724 (PMC3470355; doi:10.1107/S1600536812039724)
Supplement: Supplementary file 1 [file e-68-o2996-sup1.cif]

##############################################################################
#                                                                            #
# This CIF contains the data in a paper accepted for publication in          #
# Acta Crystallographica Section E. It conforms to the requirements of       #
# Notes for Authors for Acta Crystallographica Section E, and has been       #
# peer reviewed under the auspices of the IUCr Commission on Journals.       #
#                                                                            #
# Full details of the Crystallographic Information File format               #
# are given in the paper "The Crystallographic Information File (CIF):       #
# a New Standard Archive File for Crystallography" by S. R. Hall, F. H.      #
# Allen and I. D. Brown [Acta Cryst. (1991), A47, 655-685].                  #
#                                                                            #
# The current version of the core CIF dictionary is obtainable from          #
# ftp://ftp.iucr.org/pub/cif_core.dic.                                       #
#                                                                            #
# Software is freely available for graphical display of the structure(s)     #
# in this CIF. For information consult the CIF software page                 #
# http://www.iucr.org/resources/cif/software.                                #
#                                                                            #
# This file may be used for bona fide research purposes within the           #
# scientific community so long as proper attribution is given to the journal # 
# article from which it was obtained.                                        #
#                                                                            #
##############################################################################
data_I
_audit_creation_method     SHELXL97
_chemical_name_systematic
;
2-Acetyl-1,1,3,3-tetramethylguanidine
;
_chemical_name_common     ?
_chemical_formula_moiety     'C7 H15 N3 O'
_chemical_formula_sum     'C7 H15 N3 O'
_chemical_formula_iupac     'C7 H15 N3 O'
_chemical_formula_weight     157.22
_chemical_melting_point     ?
_symmetry_cell_setting     monoclinic
_symmetry_space_group_name_H-M     'P 21/n'
_symmetry_space_group_name_Hall     '-P 2yn'
loop_
    _symmetry_equiv_pos_as_xyz
    'x, y, z'
    '-x+1/2, y+1/2, -z+1/2'
    '-x, -y, -z'
    'x-1/2, -y-1/2, z-1/2'
_cell_length_a     6.7625(3)
_cell_length_b     17.8610(8)
_cell_length_c     7.6687(4)
_cell_angle_alpha     90.00
_cell_angle_beta     103.107(2)
_cell_angle_gamma     90.00
_cell_volume     902.13(7)
_cell_formula_units_Z     4
_cell_measurement_reflns_used     17552
_cell_measurement_theta_min     2.28
_cell_measurement_theta_max     30.59
_cell_measurement_temperature     100(2)
_exptl_crystal_description     block
_exptl_crystal_colour     colourless
_exptl_crystal_size_max     0.22
_exptl_crystal_size_mid     0.18
_exptl_crystal_size_min     0.16
_exptl_crystal_density_diffrn     1.158
_exptl_crystal_density_meas     ?
_exptl_crystal_density_method     'not measured'
_exptl_crystal_F_000     344
_exptl_absorpt_coefficient_mu     0.080
_exptl_absorpt_correction_type     none
_exptl_absorpt_process_details     ?
_exptl_absorpt_correction_T_min     ?
_exptl_absorpt_correction_T_max     ?
_exptl_special_details     ?
_diffrn_ambient_temperature     100(2)
_diffrn_radiation_type     MoK\a
_diffrn_radiation_wavelength     0.71073
_diffrn_radiation_source     'sealed tube'
_diffrn_radiation_monochromator     graphite
_diffrn_measurement_device_type     'Bruker Kappa APEXII Duo'
_diffrn_measurement_method     '\f scans, and \w scans'
_diffrn_detector_area_resol_mean     ?
_diffrn_reflns_number     17552
_diffrn_reflns_av_R_equivalents     0.0308
_diffrn_reflns_av_sigmaI/netI     0.0216
_diffrn_reflns_theta_min     2.28
_diffrn_reflns_theta_max     30.59
_diffrn_reflns_theta_full     30.59
_diffrn_measured_fraction_theta_max     0.995
_diffrn_measured_fraction_theta_full     0.995
_diffrn_reflns_limit_h_min     -9
_diffrn_reflns_limit_h_max     9
_diffrn_reflns_limit_k_min     -25
_diffrn_reflns_limit_k_max     25
_diffrn_reflns_limit_l_min     -10
_diffrn_reflns_limit_l_max     10
_diffrn_standards_number     0
_diffrn_standards_interval_count     0
_diffrn_standards_interval_time     0
_diffrn_standards_decay_%     ?
_refine_special_details
;
Refinement of <i>F</i>^2^ against ALL reflections. The weighted <i>R</i>-factor
<i>wR</i> and goodness of fit <i>S</i> are based on <i>F</i>^2^, conventional
<i>R</i>-factors <i>R</i> are based on <i>F</i>, with <i>F</i> set to zero for
negative <i>F</i>^2^. The threshold expression of <i>F</i>^2^ >
\s(<i>F</i>^2^) is used only for calculating <i>R</i>-factors(gt) <i>etc</i>.
and is not relevant to the choice of reflections for refinement.
<i>R</i>-factors based on <i>F</i>^2^ are statistically about twice as large
as those based on <i>F</i>, and <i>R</i>-factors based on ALL data will be
even larger.
;
_reflns_number_total     2758
_reflns_number_gt     2396
_reflns_threshold_expression     I>2\s(I)
_refine_ls_structure_factor_coef     Fsqd
_refine_ls_matrix_type     full
_refine_ls_R_factor_all     0.0526
_refine_ls_R_factor_gt     0.0458
_refine_ls_wR_factor_gt     0.1135
_refine_ls_wR_factor_ref     0.1171
_refine_ls_goodness_of_fit_ref     1.098
_refine_ls_restrained_S_all     1.098
_refine_ls_number_reflns     2758
_refine_ls_number_parameters     105
_refine_ls_number_restraints     0
_refine_ls_hydrogen_treatment     constr
_refine_ls_weighting_scheme     calc
_refine_ls_weighting_details
       'calc w = 1/[\s^2^(Fo^2^)+(0.0482P)^2^+0.2933P] where P=(Fo^2^+2Fc^2^)/3'
_atom_sites_solution_hydrogens     difmap
_atom_sites_solution_primary     direct
_atom_sites_solution_secondary     difmap
_refine_ls_shift/su_max     0.000
_refine_ls_shift/su_mean     0.000
_refine_diff_density_max     0.293
_refine_diff_density_min     -0.215
_refine_ls_extinction_method     none
loop_
    _atom_type_symbol
    _atom_type_description
    _atom_type_scat_dispersion_real
    _atom_type_scat_dispersion_imag
    _atom_type_scat_source
    C C 0.0033 0.0016 'International Tables Vol C Tables 4.2.6.8 and 6.1.1.4'
    H H 0.0000 0.0000 'International Tables Vol C Tables 4.2.6.8 and 6.1.1.4'
    N N 0.0061 0.0033 'International Tables Vol C Tables 4.2.6.8 and 6.1.1.4'
    O O 0.0106 0.0060 'International Tables Vol C Tables 4.2.6.8 and 6.1.1.4'
_computing_data_collection     'APEX2 (Bruker, 2008)'
_computing_cell_refinement     'SAINT (Bruker, 2008)'
_computing_data_reduction     'SAINT (Bruker, 2008)'
_computing_structure_solution     'SHELXS97 (Sheldrick, 2008)'
_computing_structure_refinement     'SHELXL97 (Sheldrick, 2008)'
_computing_molecular_graphics     'DIAMOND (Brandenburg & Putz, 2005)'
_computing_publication_material     'SHELXL97 (Sheldrick, 2008)'
loop_
    _atom_site_type_symbol
    _atom_site_label
    _atom_site_fract_x
    _atom_site_fract_y
    _atom_site_fract_z
    _atom_site_U_iso_or_equiv
    _atom_site_adp_type
    _atom_site_calc_flag
    _atom_site_refinement_flags
    _atom_site_occupancy
    _atom_site_symmetry_multiplicity
    _atom_site_disorder_assembly
    _atom_site_disorder_group
    C C1 0.47479(14) 0.12793(5) 0.62624(13) 0.01806(19) Uani d . 1 1 . .
    N N1 0.59364(13) 0.17507(5) 0.74330(11) 0.02142(19) Uani d . 1 1 . .
    N N2 0.51335(13) 0.12040(5) 0.46244(11) 0.02139(19) Uani d . 1 1 . .
    N N3 0.33436(14) 0.08392(5) 0.67072(13) 0.02306(19) Uani d . 1 1 . .
    C C2 0.60794(18) 0.16825(8) 0.93451(14) 0.0306(3) Uani d . 1 1 . .
    H H2A 0.5062 0.2006 0.9691 0.046 Uiso calc R 1 1 . .
    H H2B 0.7439 0.1834 0.9999 0.046 Uiso calc R 1 1 . .
    H H2C 0.5834 0.1161 0.9636 0.046 Uiso calc R 1 1 . .
    C C3 0.66323(17) 0.24704(6) 0.69034(16) 0.0266(2) Uani d . 1 1 . .
    H H3A 0.6170 0.2532 0.5605 0.040 Uiso calc R 1 1 . .
    H H3B 0.8119 0.2488 0.7236 0.040 Uiso calc R 1 1 . .
    H H3C 0.6076 0.2874 0.7513 0.040 Uiso calc R 1 1 . .
    C C4 0.71272(17) 0.13280(7) 0.42383(15) 0.0281(2) Uani d . 1 1 . .
    H H4A 0.8119 0.1437 0.5355 0.042 Uiso calc R 1 1 . .
    H H4B 0.7054 0.1752 0.3415 0.042 Uiso calc R 1 1 . .
    H H4C 0.7546 0.0878 0.3686 0.042 Uiso calc R 1 1 . .
    C C5 0.37019(18) 0.08048(6) 0.32279(15) 0.0284(2) Uani d . 1 1 . .
    H H5A 0.4177 0.0290 0.3145 0.043 Uiso calc R 1 1 . .
    H H5B 0.3601 0.1059 0.2079 0.043 Uiso calc R 1 1 . .
    H H5C 0.2364 0.0796 0.3520 0.043 Uiso calc R 1 1 . .
    C C6 0.19940(15) 0.11382(6) 0.75754(14) 0.0223(2) Uani d . 1 1 . .
    O O1 0.15957(12) 0.18080(5) 0.76760(12) 0.0296(2) Uani d . 1 1 . .
    C C7 0.08363(19) 0.05584(8) 0.83782(18) 0.0348(3) Uani d . 1 1 . .
    H H7A 0.0030 0.0808 0.9120 0.052 Uiso calc R 1 1 . .
    H H7B 0.1796 0.0211 0.9119 0.052 Uiso calc R 1 1 . .
    H H7C -0.0067 0.0280 0.7416 0.052 Uiso calc R 1 1 . .
loop_
    _atom_site_aniso_label
    _atom_site_aniso_U_11
    _atom_site_aniso_U_22
    _atom_site_aniso_U_33
    _atom_site_aniso_U_12
    _atom_site_aniso_U_13
    _atom_site_aniso_U_23
    C1 0.0184(4) 0.0164(4) 0.0188(4) 0.0027(3) 0.0031(3) 0.0017(3)
    N1 0.0197(4) 0.0264(4) 0.0180(4) -0.0044(3) 0.0039(3) -0.0012(3)
    N2 0.0224(4) 0.0225(4) 0.0187(4) -0.0006(3) 0.0036(3) -0.0016(3)
    N3 0.0244(4) 0.0172(4) 0.0293(4) -0.0019(3) 0.0096(3) 0.0001(3)
    C2 0.0254(5) 0.0473(7) 0.0180(5) -0.0033(5) 0.0027(4) -0.0017(4)
    C3 0.0230(5) 0.0250(5) 0.0313(5) -0.0066(4) 0.0053(4) -0.0039(4)
    C4 0.0263(5) 0.0373(6) 0.0229(5) 0.0019(4) 0.0102(4) -0.0010(4)
    C5 0.0340(6) 0.0226(5) 0.0245(5) 0.0009(4) -0.0016(4) -0.0064(4)
    C6 0.0183(4) 0.0243(5) 0.0240(5) -0.0032(3) 0.0043(4) -0.0002(4)
    O1 0.0233(4) 0.0252(4) 0.0408(5) 0.0008(3) 0.0086(3) -0.0054(3)
    C7 0.0309(6) 0.0358(6) 0.0410(6) -0.0085(5) 0.0151(5) 0.0053(5)
_geom_special_details
;
All e.s.d.'s (except the e.s.d. in the dihedral angle between two l.s. planes)
are estimated using the full covariance matrix. The cell e.s.d.'s are taken
into account individually in the estimation of e.s.d.'s in distances, angles
and torsion angles; correlations between e.s.d.'s in cell parameters are only
used when they are defined by crystal symmetry. An approximate (isotropic)
treatment of cell e.s.d.'s is used for estimating e.s.d.'s involving l.s.
planes.
;
loop_
    _geom_bond_atom_site_label_1
    _geom_bond_atom_site_label_2
    _geom_bond_site_symmetry_2
    _geom_bond_distance
    _geom_bond_publ_flag
    C1 N3 . 1.3353(13) ?
    C1 N2 . 1.3463(12) ?
    C1 N1 . 1.3541(13) ?
    N1 C2 . 1.4526(13) ?
    N1 C3 . 1.4579(14) ?
    N2 C5 . 1.4568(13) ?
    N2 C4 . 1.4614(14) ?
    N3 C6 . 1.3554(13) ?
    C2 H2A . 0.9800 ?
    C2 H2B . 0.9800 ?
    C2 H2C . 0.9800 ?
    C3 H3A . 0.9800 ?
    C3 H3B . 0.9800 ?
    C3 H3C . 0.9800 ?
    C4 H4A . 0.9800 ?
    C4 H4B . 0.9800 ?
    C4 H4C . 0.9800 ?
    C5 H5A . 0.9800 ?
    C5 H5B . 0.9800 ?
    C5 H5C . 0.9800 ?
    C6 O1 . 1.2325(13) ?
    C6 C7 . 1.5109(15) ?
    C7 H7A . 0.9800 ?
    C7 H7B . 0.9800 ?
    C7 H7C . 0.9800 ?
loop_
    _geom_angle_atom_site_label_1
    _geom_angle_atom_site_label_2
    _geom_angle_atom_site_label_3
    _geom_angle_site_symmetry_1
    _geom_angle_site_symmetry_3
    _geom_angle
    _geom_angle_publ_flag
    N3 C1 N2 . . 118.62(9) ?
    N3 C1 N1 . . 123.11(9) ?
    N2 C1 N1 . . 117.99(9) ?
    C1 N1 C2 . . 120.71(9) ?
    C1 N1 C3 . . 122.97(8) ?
    C2 N1 C3 . . 113.79(9) ?
    C1 N2 C5 . . 119.86(9) ?
    C1 N2 C4 . . 123.83(9) ?
    C5 N2 C4 . . 114.53(9) ?
    C1 N3 C6 . . 119.38(9) ?
    N1 C2 H2A . . 109.5 ?
    N1 C2 H2B . . 109.5 ?
    H2A C2 H2B . . 109.5 ?
    N1 C2 H2C . . 109.5 ?
    H2A C2 H2C . . 109.5 ?
    H2B C2 H2C . . 109.5 ?
    N1 C3 H3A . . 109.5 ?
    N1 C3 H3B . . 109.5 ?
    H3A C3 H3B . . 109.5 ?
    N1 C3 H3C . . 109.5 ?
    H3A C3 H3C . . 109.5 ?
    H3B C3 H3C . . 109.5 ?
    N2 C4 H4A . . 109.5 ?
    N2 C4 H4B . . 109.5 ?
    H4A C4 H4B . . 109.5 ?
    N2 C4 H4C . . 109.5 ?
    H4A C4 H4C . . 109.5 ?
    H4B C4 H4C . . 109.5 ?
    N2 C5 H5A . . 109.5 ?
    N2 C5 H5B . . 109.5 ?
    H5A C5 H5B . . 109.5 ?
    N2 C5 H5C . . 109.5 ?
    H5A C5 H5C . . 109.5 ?
    H5B C5 H5C . . 109.5 ?
    O1 C6 N3 . . 126.46(10) ?
    O1 C6 C7 . . 119.93(10) ?
    N3 C6 C7 . . 113.51(10) ?
    C6 C7 H7A . . 109.5 ?
    C6 C7 H7B . . 109.5 ?
    H7A C7 H7B . . 109.5 ?
    C6 C7 H7C . . 109.5 ?
    H7A C7 H7C . . 109.5 ?
    H7B C7 H7C . . 109.5 ?
loop_
    _geom_torsion_atom_site_label_1
    _geom_torsion_atom_site_label_2
    _geom_torsion_atom_site_label_3
    _geom_torsion_atom_site_label_4
    _geom_torsion_site_symmetry_1
    _geom_torsion_site_symmetry_2
    _geom_torsion_site_symmetry_3
    _geom_torsion_site_symmetry_4
    _geom_torsion
    _geom_torsion_publ_flag
    N3 C1 N1 C2 . . . . 14.29(15) ?
    N2 C1 N1 C2 . . . . -159.51(10) ?
    N3 C1 N1 C3 . . . . -146.52(10) ?
    N2 C1 N1 C3 . . . . 39.68(14) ?
    N3 C1 N2 C5 . . . . 16.15(14) ?
    N1 C1 N2 C5 . . . . -169.76(9) ?
    N3 C1 N2 C4 . . . . -147.74(10) ?
    N1 C1 N2 C4 . . . . 26.35(15) ?
    N2 C1 N3 C6 . . . . -136.75(10) ?
    N1 C1 N3 C6 . . . . 49.48(14) ?
    C1 N3 C6 O1 . . . . 17.39(17) ?
    C1 N3 C6 C7 . . . . -166.23(10) ?
loop_
    _geom_hbond_atom_site_label_D
    _geom_hbond_atom_site_label_H
    _geom_hbond_atom_site_label_A
    _geom_hbond_site_symmetry_A
    _geom_hbond_distance_DH
    _geom_hbond_distance_HA
    _geom_hbond_distance_DA
    _geom_hbond_angle_DHA
    _geom_hbond_publ_flag
    C3 H3B O1 1_655 0.98 2.60 3.4807(10) 149.6 y
    C5 H5A N3 3_656 0.98 2.61 3.5456(15) 159.9 y
_iucr_refine_instructions_details
;
TITL TIR25 (P2(1)/N)
CELL  0.71073  6.76250 17.86100  7.66870 90.00000 103.10700 90.00000
ZERR 4  0.00030  0.00080  0.00040  0.00000  0.00200  0.00000
LATT 1
SYMM -X+ 0.50000, Y+ 0.50000, -Z+ 0.50000
SFAC C H N O
UNIT 28 60 12 4
TEMP -173
PLAN 30
FMAP 2
L.S. 5
BOND $H
ACTA
CONF
WGHT    0.048200    0.293300
FVAR       1.25354
C1    1    0.474790    0.127928    0.626238    11.00000    0.01839    0.01644 =
         0.01882    0.00173    0.00313    0.00266
N1    3    0.593637    0.175072    0.743295    11.00000    0.01968    0.02644 =
         0.01795   -0.00119    0.00385   -0.00436
N2    3    0.513346    0.120396    0.462441    11.00000    0.02243    0.02254 =
         0.01869   -0.00160    0.00364   -0.00060
N3    3    0.334356    0.083918    0.670717    11.00000    0.02439    0.01716 =
         0.02929    0.00014    0.00955   -0.00192
C2    1    0.607935    0.168250    0.934506    11.00000    0.02537    0.04731 =
         0.01802   -0.00169    0.00267   -0.00331
AFIX 137
H2A   2    0.506203    0.200618    0.969057    11.00000   -1.50000
H2B   2    0.743856    0.183394    0.999889    11.00000   -1.50000
H2C   2    0.583395    0.116136    0.963572    11.00000   -1.50000
AFIX   0
C3    1    0.663228    0.247040    0.690337    11.00000    0.02300    0.02500 =
         0.03134   -0.00392    0.00532   -0.00658
AFIX 137
H3A   2    0.616968    0.253206    0.560479    11.00000   -1.50000
H3B   2    0.811882    0.248850    0.723642    11.00000   -1.50000
H3C   2    0.607615    0.287442    0.751290    11.00000   -1.50000
AFIX   0
C4    1    0.712718    0.132803    0.423835    11.00000    0.02632    0.03728 =
         0.02293   -0.00096    0.01018    0.00187
AFIX 137
H4A   2    0.811898    0.143732    0.535466    11.00000   -1.50000
H4B   2    0.705371    0.175212    0.341530    11.00000   -1.50000
H4C   2    0.754584    0.087783    0.368618    11.00000   -1.50000
AFIX   0
C5    1    0.370187    0.080481    0.322785    11.00000    0.03395    0.02261 =
         0.02455   -0.00638   -0.00161    0.00094
AFIX 137
H5A   2    0.417686    0.029045    0.314534    11.00000   -1.50000
H5B   2    0.360128    0.105910    0.207865    11.00000   -1.50000
H5C   2    0.236443    0.079635    0.352009    11.00000   -1.50000
AFIX   0
C6    1    0.199397    0.113820    0.757543    11.00000    0.01828    0.02427 =
         0.02396   -0.00024    0.00428   -0.00317
O1    4    0.159572    0.180796    0.767596    11.00000    0.02325    0.02525 =
         0.04080   -0.00542    0.00861    0.00083
C7    1    0.083631    0.055844    0.837819    11.00000    0.03094    0.03577 =
         0.04098    0.00526    0.01509   -0.00849
AFIX 137
H7A   2    0.002968    0.080770    0.912028    11.00000   -1.50000
H7B   2    0.179580    0.021150    0.911871    11.00000   -1.50000
H7C   2   -0.006746    0.028008    0.741626    11.00000   -1.50000
HKLF 4
REM  TIR25 IN P2(1)/N
REM R1 =  0.0458 for   2396 Fo > 4sig(Fo)  and  0.0526 for all   2758 data
REM    105 parameters refined using      0 restraints
END
WGHT      0.0482      0.2933
REM Highest difference peak  0.293,  deepest hole -0.215,  1-sigma level  0.042
Q1    1   0.1378  0.0861  0.7965  11.00000  0.05    0.29
Q2    1   0.5232  0.1598  0.6876  11.00000  0.05    0.27
Q3    1   0.3838  0.1117  0.6416  11.00000  0.05    0.27
Q4    1   0.2649  0.1031  0.6994  11.00000  0.05    0.27
Q5    1   0.5836  0.1706  0.8246  11.00000  0.05    0.25
Q6    1   0.4500  0.1034  0.3952  11.00000  0.05    0.24
Q7    1   0.6309  0.2071  0.7152  11.00000  0.05    0.24
Q8    1   0.4923  0.1256  0.5396  11.00000  0.05    0.22
Q9    1   0.0790  0.0037  0.7798  11.00000  0.05    0.21
Q10   1  -0.0820  0.0628  0.7966  11.00000  0.05    0.21
;
data_global
_journal_date_recd_electronic     2012-09-17
_journal_date_accepted     2012-09-18
_journal_name_full     'Acta Crystallographica, Section E'
_journal_year     2012
_journal_volume     68
_journal_issue     10
_journal_page_first     o2996
_journal_page_last     o2996
_journal_paper_category     QO
_journal_paper_doi     10.1107/S1600536812039724
_journal_coeditor_code     ZL2504
_publ_contact_author_name     'Dr Ioannis Tiritiris'
_publ_contact_author_address
;
Fakult\"at Chemie/Organische Chemie
Hochschule Aalen
Beethovenstrasse 1
D-73430 Aalen
Germany
;
_publ_contact_author_email     Ioannis.Tiritiris@htw-aalen.de
_publ_contact_author_fax     '49 7361 5762250'
_publ_contact_author_phone     '49 7361 5762230'
_publ_section_title
;
2-Acetyl-1,1,3,3-tetramethylguanidine
;
loop_
    _publ_author_name
    _publ_author_address
    'Tiritiris, Ioannis'
;
Fakult\"at Chemie/Organische Chemie
Hochschule Aalen
Beethovenstrasse 1
D-73430 Aalen
Germany
;
