# Supplementary material for: 2-Acetyl-1,1,3,3-tetra­methyl­guanidine
Source: Acta Crystallogr Sect E Struct Rep Online. 2012 Sep 26;68(Pt 10):o2996. doi: 10.1107/S1600536812039724 (PMC3470355; doi:10.1107/S1600536812039724)
Supplement: Supplementary file 2 [file e-68-o2996-Isup2.hkl]

# 
# h,k,l, Fc-squared, Fo-squared, sigma(Fo-squared) and status flag 
# 
data_I
_shelx_title ' TIR25 (P2(1)/N)' 
_shelx_refln_list_code          4 
_shelx_F_calc_maximum       96.49 
_exptl_crystal_F_000       344.00 
_reflns_d_resolution_high  0.6983 
 
loop_ 
 _symmetry_equiv_pos_as_xyz 
 'x, y, z' 
 '-x+1/2, y+1/2, -z+1/2' 
 '-x, -y, -z' 
 'x-1/2, -y-1/2, z-1/2' 
 
_cell_length_a     6.7625 
_cell_length_b    17.8610 
_cell_length_c     7.6687 
_cell_angle_alpha  90.000 
_cell_angle_beta  103.107 
_cell_angle_gamma  90.000 
 
_shelx_F_squared_multiplier     1.000 
 
loop_ 
 _refln_index_h 
 _refln_index_k 
 _refln_index_l 
 _refln_F_squared_calc 
 _refln_F_squared_meas 
 _refln_F_squared_sigma 
 _refln_observed_status 
   2   0   0       36.75       36.78      0.95 o 
   4   0   0      379.01      402.92      6.45 o 
   6   0   0      208.69      192.64      4.67 o 
   8   0   0        0.02        0.64      1.01 o 
   1   1   0     2299.92     2237.06     14.44 o 
   2   1   0     4502.47     4686.07     29.56 o 
   3   1   0        6.47       10.87      0.29 o 
   4   1   0       71.56       66.92      1.36 o 
   5   1   0        5.86       11.11      0.44 o 
   6   1   0        0.12        0.57      0.59 o 
   7   1   0       66.98       72.43      2.08 o 
   8   1   0       33.43       32.59      1.11 o 
   9   1   0       14.14       17.70      1.48 o 
   0   2   0      761.97      705.36     10.25 o 
   1   2   0      842.20      863.56     11.00 o 
   2   2   0      126.34      116.22      2.24 o 
   3   2   0        1.93        2.51      0.28 o 
   4   2   0      103.97       91.36      1.60 o 
   5   2   0      270.06      263.29      3.31 o 
   6   2   0       16.29       17.61      0.84 o 
   7   2   0      174.34      173.67      3.36 o 
   8   2   0        0.00        3.44      0.74 o 
   9   2   0        8.08       11.99      2.64 o 
   1   3   0     3807.39     3916.29     23.19 o 
   2   3   0     1246.73     1306.65     14.15 o 
   3   3   0      655.83      706.53      9.64 o 
   4   3   0      119.68      102.66      2.39 o 
   5   3   0       56.99       62.92      1.56 o 
   6   3   0      151.32      146.53      2.85 o 
   7   3   0       21.20       22.00      1.84 o 
   8   3   0      152.22      147.30      3.41 o 
   9   3   0       83.11       79.96      3.13 o 
   0   4   0     9310.00     9137.96     75.39 o 
   1   4   0     2790.95     2432.11     58.75 o 
   2   4   0       46.95       48.12      0.86 o 
   3   4   0      736.04      745.79      8.53 o 
   4   4   0      259.58      280.72      3.62 o 
   5   4   0        5.37        4.84      0.50 o 
   6   4   0       34.72       34.44      1.03 o 
   7   4   0       88.54       92.74      2.60 o 
   8   4   0        5.17       11.23      1.34 o 
   9   4   0       32.38       32.75      1.99 o 
   1   5   0      996.87     1037.04     11.70 o 
   2   5   0      870.03      907.63     10.74 o 
   3   5   0       77.67       73.00      1.06 o 
   4   5   0      124.33      128.26      1.71 o 
   5   5   0      200.93      194.76      3.15 o 
   6   5   0        7.97        7.56      0.65 o 
   7   5   0      218.37      210.16      4.10 o 
   8   5   0       29.20       30.07      1.19 o 
   9   5   0       12.51       12.10      1.46 o 
   0   6   0      158.90      175.25      3.99 o 
   1   6   0      217.88      242.84      2.74 o 
   2   6   0      124.96      148.28      3.36 o 
   3   6   0       22.34       23.14      0.74 o 
   4   6   0        4.11        2.26      0.24 o 
   5   6   0        5.32        8.19      0.55 o 
   6   6   0      124.12      120.80      2.09 o 
   7   6   0        8.97        9.94      0.73 o 
   8   6   0        8.56        9.72      0.86 o 
   9   6   0        0.70        2.30      1.46 o 
   1   7   0      441.63      472.12      5.29 o 
   2   7   0     1294.92     1296.57     15.45 o 
   3   7   0      519.15      545.88      7.31 o 
   4   7   0      112.72      132.32      2.70 o 
   5   7   0        2.86        1.87      0.37 o 
   6   7   0      156.89      152.73      3.91 o 
   7   7   0       20.01       19.28      0.85 o 
   8   7   0        0.95        0.99      0.65 o 
   9   7   0       30.67       32.91      2.46 o 
   0   8   0        4.15        6.82      0.35 o 
   1   8   0      913.82      958.29     10.22 o 
   2   8   0       12.14        9.11      0.35 o 
   3   8   0       35.49       31.71      0.60 o 
   4   8   0     1052.44     1027.70     13.40 o 
   5   8   0       38.25       34.47      1.23 o 
   6   8   0      159.40      156.81      2.91 o 
   7   8   0       12.57       15.60      0.90 o 
   8   8   0        0.10       -0.41      1.14 o 
   1   9   0      179.56      183.09      2.07 o 
   2   9   0      183.36      183.10      2.11 o 
   3   9   0      158.40      150.84      2.27 o 
   4   9   0      274.13      269.80      3.42 o 
   5   9   0      125.82      122.79      2.11 o 
   6   9   0        2.09        3.48      0.52 o 
   7   9   0       45.29       46.33      1.62 o 
   8   9   0        1.54        1.38      0.85 o 
   0  10   0        0.38        0.52      0.27 o 
   1  10   0      232.64      237.87      2.56 o 
   2  10   0       14.43       16.52      0.38 o 
   3  10   0       61.71       64.87      1.10 o 
   4  10   0       13.63       13.25      0.54 o 
   5  10   0      163.41      169.95      2.96 o 
   6  10   0       28.00       23.54      0.89 o 
   7  10   0       49.50       50.97      1.83 o 
   8  10   0        0.59        0.20      0.69 o 
   1  11   0       17.29       15.69      0.32 o 
   2  11   0       25.80       32.96      0.86 o 
   3  11   0       76.72       66.90      1.08 o 
   4  11   0      121.86      121.30      2.16 o 
   5  11   0      389.29      372.63      6.95 o 
   6  11   0       33.03       34.64      1.07 o 
   7  11   0       10.77       13.02      0.99 o 
   8  11   0        0.03       -0.75      0.75 o 
   0  12   0      213.80      218.01      3.95 o 
   1  12   0      125.62      132.48      1.65 o 
   2  12   0      259.08      259.87      3.29 o 
   3  12   0      213.08      207.87      3.38 o 
   4  12   0      892.25      874.95     13.14 o 
   5  12   0       70.40       67.37      1.37 o 
   6  12   0        0.32        0.40      0.69 o 
   7  12   0       38.25       34.72      1.36 o 
   8  12   0        0.23       -0.62      0.77 o 
   1  13   0        2.06        0.66      0.26 o 
   2  13   0      137.32      132.50      1.93 o 
   3  13   0      819.94      774.43     12.05 o 
   4  13   0        1.00        1.64      0.55 o 
   5  13   0        1.50        0.82      0.51 o 
   6  13   0       17.93       19.40      1.04 o 
   7  13   0        0.37        0.12      0.93 o 
   8  13   0       12.34       14.68      1.48 o 
   0  14   0      394.14      382.99      7.62 o 
   1  14   0        0.97        3.22      0.37 o 
   2  14   0        3.49        4.24      0.81 o 
   3  14   0       54.15       54.20      1.80 o 
   4  14   0       46.84       41.78      1.02 o 
   5  14   0       21.78       23.93      0.90 o 
   6  14   0        6.28        8.15      0.81 o 
   7  14   0        1.87        1.86      0.78 o 
   1  15   0        1.61        0.71      0.51 o 
   2  15   0      992.18      910.31     15.79 o 
   3  15   0       18.98       16.87      0.69 o 
   4  15   0      110.08      111.99      2.20 o 
   5  15   0      152.69      146.04      3.29 o 
   6  15   0        4.15        2.95      0.75 o 
   7  15   0        6.42        6.90      0.87 o 
   0  16   0      604.98      561.29     16.32 o 
   1  16   0       10.30        8.43      0.70 o 
   2  16   0       29.58       43.01      1.54 o 
   3  16   0      135.64      134.15      2.85 o 
   4  16   0       26.86       29.23      1.23 o 
   5  16   0        9.76       11.13      1.75 o 
   6  16   0       32.87       30.83      1.27 o 
   7  16   0        4.29        4.14      0.93 o 
   1  17   0        3.72        2.52      0.67 o 
   2  17   0       13.62       12.31      0.72 o 
   3  17   0      285.39      269.77      5.43 o 
   4  17   0       37.71       35.44      1.26 o 
   5  17   0        4.28        4.72      0.96 o 
   6  17   0        4.27        6.91      1.01 o 
   7  17   0        0.00        0.32      1.64 o 
   0  18   0       14.05       12.21      1.15 o 
   1  18   0        1.48        0.82      0.65 o 
   2  18   0       49.85       51.81      1.67 o 
   3  18   0        0.00        2.91      0.61 o 
   4  18   0        5.28        6.21      0.74 o 
   5  18   0        9.09        9.25      1.03 o 
   6  18   0       69.40       63.44      2.22 o 
   1  19   0      148.48      143.35      3.54 o 
   2  19   0       90.90       90.92      2.45 o 
   3  19   0        4.09        3.14      0.70 o 
   4  19   0        0.09        0.74      0.87 o 
   5  19   0       10.65       14.06      1.18 o 
   6  19   0        0.05       -0.01      1.00 o 
   0  20   0      306.72      280.30     10.12 o 
   1  20   0        2.68        4.46      0.79 o 
   2  20   0       26.14       27.73      1.28 o 
   3  20   0       32.83       34.43      1.65 o 
   4  20   0        0.55       -0.51      0.88 o 
   5  20   0       32.65       35.25      1.71 o 
   1  21   0       68.80       72.14      2.33 o 
   2  21   0       29.97       29.85      1.65 o 
   3  21   0       19.14       20.20      1.34 o 
   4  21   0        3.02        3.10      0.98 o 
   5  21   0       12.15       16.27      1.51 o 
   0  22   0       10.70       13.41      2.00 o 
   1  22   0        7.29        7.64      1.01 o 
   2  22   0        0.44        1.18      0.94 o 
   3  22   0        3.18        2.78      1.55 o 
   4  22   0        6.82       10.78      1.30 o 
   1  23   0       83.19       85.25      2.71 o 
   2  23   0       13.59       14.58      1.37 o 
   3  23   0        2.06        0.97      1.55 o 
   4  23   0        1.39        0.62      1.61 o 
   0  24   0      165.24      167.57      6.52 o 
   1  24   0        2.78        4.79      1.22 o 
   2  24   0        5.55        8.76      1.59 o 
   3  24   0        1.91        1.39      1.74 o 
   1  25   0       56.15       61.50      2.55 o 
  -9   0   1        0.03        0.00      1.34 o 
  -7   0   1      159.03      150.38      3.39 o 
  -5   0   1      360.52      359.87      7.17 o 
  -3   0   1      716.41      732.05     13.15 o 
  -1   0   1      798.84      671.97     18.71 o 
   1   0   1     6086.97     5757.18     50.05 o 
   3   0   1      451.02      481.98      7.36 o 
   5   0   1      363.48      340.62      9.72 o 
   7   0   1      335.20      333.27      9.03 o 
   9   0   1        0.01        1.65      1.65 o 
  -9   1   1        1.20        1.88      0.89 o 
  -8   1   1       26.12       22.70      0.98 o 
  -7   1   1        6.01        4.12      0.49 o 
  -6   1   1       14.85       15.09      0.51 o 
  -5   1   1      180.76      179.86      2.60 o 
  -4   1   1      380.24      432.19      5.53 o 
  -3   1   1      656.43      689.70     13.63 o 
  -2   1   1     1303.90     1164.34     20.57 o 
  -1   1   1       20.89       20.48      0.49 o 
   0   1   1     1298.91     1302.46     12.02 o 
   1   1   1      461.37      437.27      4.37 o 
   2   1   1     1071.81     1127.04     11.65 o 
   3   1   1        0.03        0.36      0.20 o 
   4   1   1       81.44       90.56      1.29 o 
   5   1   1       80.26       91.23      1.93 o 
   6   1   1      223.31      225.64      3.86 o 
   7   1   1       19.72       24.64      1.67 o 
   8   1   1       68.21       71.20      2.00 o 
   9   1   1        1.67        0.73      1.19 o 
  -9   2   1       34.62       28.29      1.88 o 
  -8   2   1       16.56       17.18      1.07 o 
  -7   2   1        0.26       -0.32      0.47 o 
  -6   2   1        8.75        6.77      0.42 o 
  -5   2   1       37.79       36.25      0.85 o 
  -4   2   1       53.04       67.57      1.30 o 
  -3   2   1      177.39      222.86      2.74 o 
  -2   2   1     1003.21     1000.21     16.90 o 
  -1   2   1       31.92       28.54      0.42 o 
   0   2   1     5971.07     5878.86     32.82 o 
   1   2   1     1590.65     1575.81     15.88 o 
   2   2   1      527.89      564.36      6.04 o 
   3   2   1      134.76      147.15      1.70 o 
   4   2   1      258.18      295.41      4.77 o 
   5   2   1        9.89       12.98      0.74 o 
   6   2   1      136.66      142.27      3.87 o 
   7   2   1        1.54        0.42      0.57 o 
   8   2   1       55.07       55.18      2.15 o 
   9   2   1        5.21        5.00      1.70 o 
  -9   3   1        0.45       -0.46      0.81 o 
  -8   3   1        4.80        5.02      0.67 o 
  -7   3   1       61.50       61.35      1.33 o 
  -6   3   1        3.21        2.28      0.35 o 
  -5   3   1       35.53       31.36      1.02 o 
  -4   3   1       97.39       99.48      1.79 o 
  -3   3   1      285.09      267.90      3.13 o 
  -2   3   1     1494.37     1592.10     23.42 o 
  -1   3   1      513.10      462.47      5.50 o 
   0   3   1      474.64      452.48      4.73 o 
   1   3   1     1206.47     1213.30     12.98 o 
   2   3   1      609.13      609.49      6.81 o 
   3   3   1       26.45       30.92      0.54 o 
   4   3   1      594.77      592.25      8.04 o 
   5   3   1      162.27      167.72      2.52 o 
   6   3   1      129.72      128.71      2.21 o 
   7   3   1        4.12        6.61      0.86 o 
   8   3   1        2.99        4.34      1.02 o 
   9   3   1       25.09       24.82      1.64 o 
  -9   4   1        8.25       10.19      1.62 o 
  -8   4   1       16.59       17.17      1.00 o 
  -7   4   1      146.08      139.15      2.84 o 
  -6   4   1        2.23        1.33      0.33 o 
  -5   4   1      426.88      457.52      6.19 o 
  -4   4   1      169.35      143.93      1.83 o 
  -3   4   1      976.91     1063.47     12.91 o 
  -2   4   1       46.40       47.49      0.64 o 
  -1   4   1      210.93      185.15      2.12 o 
   0   4   1      959.16      968.01      9.76 o 
   1   4   1     4079.60     4037.67     23.91 o 
   2   4   1       51.57       64.17      1.60 o 
   3   4   1       19.16       19.68      0.47 o 
   4   4   1      339.37      343.57      4.00 o 
   5   4   1      184.84      183.45      3.84 o 
   6   4   1        2.21        2.31      0.68 o 
   7   4   1      220.54      204.68      5.08 o 
   8   4   1       24.47       27.95      1.56 o 
   9   4   1       10.72       13.59      1.36 o 
  -9   5   1       38.70       36.62      1.91 o 
  -8   5   1        4.01        4.23      0.70 o 
  -7   5   1       58.46       59.27      1.47 o 
  -6   5   1       72.49       67.49      1.26 o 
  -5   5   1      396.44      391.58      8.29 o 
  -4   5   1       53.03       59.49      0.87 o 
  -3   5   1     1974.68     2013.67     26.42 o 
  -2   5   1      344.35      386.65      5.04 o 
  -1   5   1      238.57      222.82      2.35 o 
   0   5   1     3018.33     2744.41     66.91 o 
   1   5   1      380.66      386.34      4.33 o 
   2   5   1      722.85      840.82      9.41 o 
   3   5   1       80.72       71.61      0.95 o 
   4   5   1       19.15       29.49      0.82 o 
   5   5   1      339.65      336.87      5.83 o 
   6   5   1       24.51       22.82      0.86 o 
   7   5   1        2.50        4.87      0.68 o 
   8   5   1       66.62       69.26      3.78 o 
  -9   6   1       45.30       50.28      1.79 o 
  -8   6   1        9.10       10.04      0.72 o 
  -7   6   1       83.26       80.15      3.26 o 
  -6   6   1        1.27        2.89      0.46 o 
  -5   6   1      307.89      298.81      4.53 o 
  -4   6   1      128.75      134.53      1.82 o 
  -3   6   1      404.75      410.64      5.04 o 
  -2   6   1      119.74      129.92      1.58 o 
  -1   6   1     1126.16     1119.45     12.09 o 
   0   6   1      186.65      199.65      2.18 o 
   1   6   1      259.76      268.87      3.10 o 
   2   6   1       49.12       53.45      0.68 o 
   3   6   1        0.02        1.19      0.20 o 
   4   6   1       41.27       43.35      0.79 o 
   5   6   1       42.69       39.76      1.85 o 
   6   6   1       27.03       25.87      0.92 o 
   7   6   1        4.02        4.96      0.71 o 
   8   6   1       11.49       11.35      1.19 o 
  -9   7   1       89.41       85.94      5.58 o 
  -8   7   1        0.04        0.59      0.63 o 
  -7   7   1      143.17      141.92      3.13 o 
  -6   7   1        2.21        1.31      0.47 o 
  -5   7   1       37.75       36.99      1.09 o 
  -4   7   1       76.58       80.54      1.17 o 
  -3   7   1      121.05      128.95      1.74 o 
  -2   7   1       88.80      119.58      1.51 o 
  -1   7   1        0.26        0.23      0.14 o 
   0   7   1      244.52      252.86      3.00 o 
   1   7   1      164.86      166.44      1.96 o 
   2   7   1      257.58      249.18      2.96 o 
   3   7   1      105.94      102.94      1.38 o 
   4   7   1      506.21      481.66      5.66 o 
   5   7   1       48.16       47.49      1.53 o 
   6   7   1        5.90        5.13      0.58 o 
   7   7   1       65.80       63.86      1.58 o 
   8   7   1        0.09        0.33      0.81 o 
  -9   8   1       37.08       40.65      2.49 o 
  -8   8   1       20.32       19.93      0.91 o 
  -7   8   1       49.67       51.59      2.52 o 
  -6   8   1       67.92       68.50      1.39 o 
  -5   8   1        6.85        9.89      0.46 o 
  -4   8   1       12.29       13.23      0.40 o 
  -3   8   1      109.74      100.42      1.28 o 
  -2   8   1      207.43      209.66      2.76 o 
  -1   8   1      765.51      787.40      9.57 o 
   0   8   1      195.07      185.32      2.22 o 
   1   8   1      135.65      144.40      2.05 o 
   2   8   1      126.64      139.32      2.23 o 
   3   8   1      139.72      158.55      2.00 o 
   4   8   1      241.82      230.55      3.10 o 
   5   8   1      622.78      608.40     11.22 o 
   6   8   1       19.00       18.59      0.90 o 
   7   8   1        3.87        6.33      0.79 o 
   8   8   1       38.29       37.43      2.15 o 
  -8   9   1        5.96        7.53      0.99 o 
  -7   9   1       54.34       57.42      1.43 o 
  -6   9   1       59.97       60.64      1.29 o 
  -5   9   1       30.16       26.15      0.75 o 
  -4   9   1       92.45       91.05      1.31 o 
  -3   9   1        0.03       -0.16      0.19 o 
  -2   9   1      115.16      119.05      1.61 o 
  -1   9   1      217.20      203.42      2.42 o 
   0   9   1      833.05      864.09     10.33 o 
   1   9   1      678.13      682.90      7.64 o 
   2   9   1     1185.76     1225.12     14.62 o 
   3   9   1       48.73       47.75      0.73 o 
   4   9   1      243.71      239.61      3.84 o 
   5   9   1       21.11       28.69      1.04 o 
   6   9   1       20.61       19.82      0.83 o 
   7   9   1       61.37       59.27      1.73 o 
   8   9   1        6.53        8.67      1.78 o 
  -8  10   1        7.48        9.94      0.88 o 
  -7  10   1       18.48       17.63      0.84 o 
  -6  10   1        7.80        7.98      0.57 o 
  -5  10   1      102.39       93.65      1.73 o 
  -4  10   1      333.29      330.73      4.49 o 
  -3  10   1       63.93       60.96      0.91 o 
  -2  10   1      206.55      212.66      2.80 o 
  -1  10   1      262.05      299.00      3.63 o 
   0  10   1      437.73      512.68      6.17 o 
   1  10   1      212.58      234.23      2.82 o 
   2  10   1      222.46      216.96      3.12 o 
   3  10   1       37.86       31.31      1.05 o 
   4  10   1       65.39       68.21      1.61 o 
   5  10   1       85.11       86.18      1.76 o 
   6  10   1        0.14       -0.25      0.57 o 
   7  10   1       76.40       75.47      2.45 o 
   8  10   1        0.66        1.55      1.22 o 
  -8  11   1        2.71        3.87      0.76 o 
  -7  11   1        4.50        4.76      0.68 o 
  -6  11   1       12.88       14.40      0.79 o 
  -5  11   1       25.24       23.95      0.78 o 
  -4  11   1       56.53       51.34      1.87 o 
  -3  11   1      170.31      166.04      2.19 o 
  -2  11   1      117.96      123.06      1.61 o 
  -1  11   1      102.82       83.69      1.11 o 
   0  11   1      139.23      135.68      1.82 o 
   1  11   1        4.30        4.03      0.24 o 
   2  11   1      363.40      379.24      4.74 o 
   3  11   1      185.45      177.94      2.51 o 
   4  11   1      127.60      118.77      2.52 o 
   5  11   1       57.68       58.84      1.50 o 
   6  11   1        0.01       -0.58      0.64 o 
   7  11   1        0.38        1.48      0.73 o 
   8  11   1        1.96        1.42      1.07 o 
  -8  12   1        6.55        5.35      0.99 o 
  -7  12   1        1.97        4.33      0.72 o 
  -6  12   1       14.58       12.46      0.66 o 
  -5  12   1        0.16       -0.38      0.47 o 
  -4  12   1       91.95       91.13      1.50 o 
  -3  12   1        8.01       12.28      0.41 o 
  -2  12   1      109.27      109.90      1.43 o 
  -1  12   1        0.69        0.32      0.28 o 
   0  12   1      235.80      233.42      3.14 o 
   1  12   1      550.38      538.06      6.07 o 
   2  12   1       72.86       78.82      1.13 o 
   3  12   1      490.11      468.03      7.36 o 
   4  12   1        0.19        0.30      0.49 o 
   5  12   1       58.13       56.33      1.47 o 
   6  12   1        2.88        2.18      0.70 o 
   7  12   1       10.74        9.86      0.99 o 
   8  12   1        0.02        0.93      1.08 o 
  -8  13   1        2.16        2.63      1.29 o 
  -7  13   1       73.25       73.20      1.94 o 
  -6  13   1       14.88       17.04      1.35 o 
  -5  13   1       36.47       32.46      0.92 o 
  -4  13   1        2.47        3.13      0.36 o 
  -3  13   1       19.52       17.63      0.48 o 
  -2  13   1      389.30      355.30      4.46 o 
  -1  13   1      191.94      188.86      2.74 o 
   0  13   1        8.64       15.05      0.46 o 
   1  13   1        0.22        2.21      0.32 o 
   2  13   1       14.93       16.71      0.54 o 
   3  13   1       42.04       43.13      1.45 o 
   4  13   1      297.05      282.63      5.62 o 
   5  13   1       51.44       46.64      1.32 o 
   6  13   1        2.17        1.40      0.69 o 
   7  13   1        0.81        1.07      1.03 o 
  -8  14   1        0.47       -0.70      1.16 o 
  -7  14   1        0.14        1.00      0.71 o 
  -6  14   1        1.10        0.90      0.68 o 
  -5  14   1       29.30       27.25      0.98 o 
  -4  14   1       40.78       42.44      1.07 o 
  -3  14   1       90.64       85.45      1.61 o 
  -2  14   1        0.86        1.40      0.37 o 
  -1  14   1        7.49        7.92      0.45 o 
   0  14   1       11.92       11.94      0.48 o 
   1  14   1        0.03        0.67      0.42 o 
   2  14   1      106.50      106.17      1.79 o 
   3  14   1       15.67       16.00      0.68 o 
   4  14   1       12.08       12.50      0.72 o 
   5  14   1        1.57        3.04      0.64 o 
   6  14   1        8.76        9.96      0.82 o 
   7  14   1       14.46       14.93      1.17 o 
  -7  15   1        0.78        1.10      0.71 o 
  -6  15   1        0.19        0.45      0.66 o 
  -5  15   1       18.14       17.89      0.92 o 
  -4  15   1       12.67       11.60      0.67 o 
  -3  15   1       30.42       27.65      0.93 o 
  -2  15   1       41.81       38.96      1.32 o 
  -1  15   1       81.06       81.01      1.96 o 
   0  15   1      146.59      141.56      2.94 o 
   1  15   1       38.62       39.25      1.22 o 
   2  15   1       88.36       84.72      1.85 o 
   3  15   1      120.96      111.16      2.29 o 
   4  15   1        3.35        3.19      0.57 o 
   5  15   1      132.98      127.66      2.70 o 
   6  15   1       11.67       11.60      0.93 o 
   7  15   1        7.31        7.72      1.00 o 
  -7  16   1        0.03       -0.65      0.77 o 
  -6  16   1       19.54       19.31      1.04 o 
  -5  16   1        2.01        2.26      0.65 o 
  -4  16   1       46.07       41.54      1.29 o 
  -3  16   1        5.40        3.44      0.44 o 
  -2  16   1       15.74       15.07      0.73 o 
  -1  16   1       65.64       65.08      1.70 o 
   0  16   1      308.01      293.72      6.16 o 
   1  16   1      219.01      204.41      4.41 o 
   2  16   1       14.14       17.82      1.05 o 
   3  16   1       47.31       47.98      1.35 o 
   4  16   1       70.33       65.30      1.70 o 
   5  16   1       63.64       62.40      1.82 o 
   6  16   1       11.15       10.14      1.18 o 
   7  16   1        7.96        8.85      1.23 o 
  -7  17   1        2.82        3.44      1.78 o 
  -6  17   1       17.03       22.25      1.31 o 
  -5  17   1       19.78       22.77      1.26 o 
  -4  17   1        3.83        3.78      0.77 o 
  -3  17   1       14.15       15.54      0.83 o 
  -2  17   1      500.34      456.72     11.56 o 
  -1  17   1        0.50        2.07      0.65 o 
   0  17   1        2.24        5.16      0.82 o 
   1  17   1       23.90       26.78      1.11 o 
   2  17   1       71.10       71.00      1.75 o 
   3  17   1        0.89        1.08      0.67 o 
   4  17   1      193.09      190.67      3.97 o 
   5  17   1       12.21       12.97      1.33 o 
   6  17   1        4.58        3.57      1.13 o 
  -6  18   1        1.80        1.56      0.97 o 
  -5  18   1        0.12        1.26      0.87 o 
  -4  18   1        0.30        0.17      0.77 o 
  -3  18   1       53.62       60.58      1.66 o 
  -2  18   1        3.25        4.88      0.72 o 
  -1  18   1       36.04       37.23      1.37 o 
   0  18   1      141.04      132.14      3.29 o 
   1  18   1        0.26        0.27      0.66 o 
   2  18   1        0.20        0.75      0.72 o 
   3  18   1       51.22       48.77      1.43 o 
   4  18   1       22.09       24.85      1.17 o 
   5  18   1        1.18        0.39      0.76 o 
   6  18   1        8.11        8.77      1.34 o 
  -6  19   1       11.27       14.42      2.25 o 
  -5  19   1       67.66       69.38      2.26 o 
  -4  19   1        0.03        0.95      0.90 o 
  -3  19   1       60.37       56.41      1.90 o 
  -2  19   1        7.79        7.26      0.95 o 
  -1  19   1        0.31       -0.39      0.66 o 
   0  19   1      149.15      144.86      3.56 o 
   1  19   1        3.87        3.32      0.84 o 
   2  19   1        0.78        0.65      0.84 o 
   3  19   1       42.38       44.09      1.50 o 
   4  19   1        2.14        2.01      0.80 o 
   5  19   1       42.54       37.15      1.91 o 
   6  19   1       45.80       47.93      2.21 o 
  -6  20   1       30.42       32.71      3.95 o 
  -5  20   1       79.09       80.82      2.55 o 
  -4  20   1        0.89        0.73      0.92 o 
  -3  20   1       71.91       71.23      2.89 o 
  -2  20   1        0.78        0.04      0.77 o 
  -1  20   1        5.41        5.59      0.76 o 
   0  20   1        0.78        1.68      0.77 o 
   1  20   1       82.73       71.80      2.29 o 
   2  20   1        0.51        0.73      0.79 o 
   3  20   1        0.92        1.62      0.72 o 
   4  20   1        0.29        1.05      1.07 o 
   5  20   1        4.71        4.88      1.16 o 
  -5  21   1        1.69        3.23      0.97 o 
  -4  21   1        3.64        3.49      1.02 o 
  -3  21   1       80.49       78.92      3.07 o 
  -2  21   1       41.03       41.52      1.67 o 
  -1  21   1       33.87       31.75      1.33 o 
   0  21   1        9.74        9.29      1.03 o 
   1  21   1        0.59        2.30      0.89 o 
   2  21   1       11.36       14.19      1.13 o 
   3  21   1        0.62        0.38      1.06 o 
   4  21   1       20.59       21.90      1.26 o 
   5  21   1        1.47        1.70      1.33 o 
  -4  22   1        0.56        1.56      1.41 o 
  -3  22   1        7.01       10.53      1.47 o 
  -2  22   1       21.06       21.34      1.27 o 
  -1  22   1       16.29       18.18      1.40 o 
   0  22   1        4.28        3.55      0.99 o 
   1  22   1       15.95       19.40      1.27 o 
   2  22   1        2.49        2.55      0.96 o 
   3  22   1        3.77        3.69      1.03 o 
   4  22   1        0.58        0.17      1.11 o 
  -4  23   1       40.15       43.03      2.37 o 
  -3  23   1        3.25        5.03      3.02 o 
  -2  23   1        0.60        2.26      1.53 o 
  -1  23   1       24.17       31.64      1.74 o 
   0  23   1       29.98       31.30      1.53 o 
   1  23   1        0.12        0.22      0.90 o 
   2  23   1        0.27        0.05      0.96 o 
   3  23   1       21.48       23.37      1.77 o 
  -3  24   1        6.49        6.44      1.93 o 
  -2  24   1       27.29       30.67      2.43 o 
  -1  24   1       56.70       66.32      2.60 o 
   0  24   1       20.38       21.95      1.59 o 
   1  24   1        5.52        3.02      0.98 o 
   2  24   1       14.89       18.07      1.76 o 
  -2  25   1        0.05        0.70      2.67 o 
  -1  25   1       21.39       26.58      2.35 o 
   0  25   1       33.46       34.31      1.94 o 
   1  25   1       29.22       28.69      1.60 o 
  -8   0   2       75.85       75.39      2.34 o 
  -6   0   2      297.21      281.86      4.99 o 
  -4   0   2     1180.75     1279.75     20.61 o 
  -2   0   2        6.76       10.04      0.38 o 
   0   0   2     4323.55     4169.09     34.62 o 
   2   0   2     2777.33     2869.52     47.02 o 
   4   0   2      832.31      856.89     14.97 o 
   6   0   2       23.61       25.81      1.79 o 
   8   0   2       42.07       37.42      2.40 o 
  -9   1   2        0.31        1.00      0.78 o 
  -8   1   2        2.08        2.75      0.64 o 
  -7   1   2       99.25       91.45      1.66 o 
  -6   1   2       48.49       57.01      1.25 o 
  -5   1   2      120.78      108.38      1.47 o 
  -4   1   2       99.66      105.33      1.41 o 
  -3   1   2      282.77      323.00      3.98 o 
  -2   1   2      876.16      874.24     13.38 o 
  -1   1   2       72.76       62.31      1.11 o 
   0   1   2      242.71      239.06      2.52 o 
   1   1   2      466.62      529.46      5.29 o 
   2   1   2      340.83      354.38      5.18 o 
   3   1   2        7.93        5.84      0.27 o 
   4   1   2       88.31       94.33      2.44 o 
   5   1   2      157.93      156.70      2.73 o 
   6   1   2       53.48       58.51      1.35 o 
   7   1   2       15.01       13.18      1.03 o 
   8   1   2        5.92        6.28      0.94 o 
  -9   2   2       61.78       58.92      1.69 o 
  -8   2   2       10.50       10.11      0.78 o 
  -7   2   2       51.70       45.91      1.04 o 
  -6   2   2       15.69       17.56      0.58 o 
  -5   2   2      155.26      159.92      2.73 o 
  -4   2   2       20.00       16.41      0.54 o 
  -3   2   2       57.63       56.76      1.58 o 
  -2   2   2      337.45      355.28      5.54 o 
  -1   2   2     2918.69     2958.48     32.78 o 
   0   2   2      130.82      133.35      1.55 o 
   1   2   2     3844.01     3571.17     23.18 o 
   2   2   2        5.35        9.05      0.51 o 
   3   2   2        0.18        0.86      0.23 o 
   4   2   2       60.25       60.25      0.87 o 
   5   2   2       15.88       16.04      0.76 o 
   6   2   2       38.26       35.05      1.62 o 
   7   2   2       73.48       71.27      1.86 o 
   8   2   2        0.11        1.79      1.20 o 
  -9   3   2        1.45        1.14      0.71 o 
  -8   3   2       78.39       73.13      1.54 o 
  -7   3   2       39.74       42.98      0.94 o 
  -6   3   2      113.16      117.92      1.97 o 
  -5   3   2       73.12       76.91      1.39 o 
  -4   3   2       85.61       80.70      1.12 o 
  -3   3   2      642.97      613.34      8.55 o 
  -2   3   2      534.11      597.00      9.29 o 
  -1   3   2       15.27       14.03      0.54 o 
   0   3   2     1050.09     1012.35     10.56 o 
   1   3   2     1302.18     1347.83     14.43 o 
   2   3   2      635.94      677.17      7.09 o 
   3   3   2       16.38        8.70      0.27 o 
   4   3   2        0.03        1.33      0.28 o 
   5   3   2      371.19      366.25      5.78 o 
   6   3   2        0.05        1.67      0.53 o 
   7   3   2       17.48       20.48      1.47 o 
   8   3   2       28.84       33.40      3.54 o 
  -9   4   2       14.55       13.62      0.90 o 
  -8   4   2        0.68        1.13      0.52 o 
  -7   4   2        0.50        4.04      0.46 o 
  -6   4   2       35.82       31.98      0.76 o 
  -5   4   2       67.40       70.90      1.46 o 
  -4   4   2      290.62      316.01      3.96 o 
  -3   4   2      377.17      406.81      5.36 o 
  -2   4   2       68.58       66.87      1.21 o 
  -1   4   2      133.18      141.63      2.01 o 
   0   4   2      191.91      195.48      2.07 o 
   1   4   2      287.19      310.65      3.36 o 
   2   4   2     1309.05     1448.99     16.86 o 
   3   4   2       30.00       34.45      0.51 o 
   4   4   2       10.35       10.71      0.46 o 
   5   4   2       10.46        6.20      0.50 o 
   6   4   2      115.87      108.39      2.13 o 
   7   4   2       39.27       41.66      1.74 o 
   8   4   2       64.74       57.20      2.25 o 
  -9   5   2       15.34       14.62      0.89 o 
  -8   5   2        1.23        1.07      0.54 o 
  -7   5   2      350.42      324.62      4.93 o 
  -6   5   2      103.40       84.53      1.56 o 
  -5   5   2       27.87       31.83      0.74 o 
  -4   5   2        6.43        5.46      0.20 o 
  -3   5   2      564.97      617.29      9.25 o 
  -2   5   2     1130.50     1221.79     17.58 o 
  -1   5   2       95.82       94.90      1.37 o 
   0   5   2      103.81      108.53      1.15 o 
   1   5   2      201.24      236.26      2.63 o 
   2   5   2       95.77       76.99      1.29 o 
   3   5   2      139.07      149.67      1.89 o 
   4   5   2       54.13       57.78      0.85 o 
   5   5   2       49.27       42.34      1.07 o 
   6   5   2        7.47        7.71      0.73 o 
   7   5   2        0.00        1.00      0.88 o 
   8   5   2        2.19        5.99      1.05 o 
  -9   6   2        0.66        0.11      0.80 o 
  -8   6   2        0.36        0.66      0.56 o 
  -7   6   2        1.47        3.57      0.55 o 
  -6   6   2       68.66       66.11      1.22 o 
  -5   6   2       36.92       29.67      0.60 o 
  -4   6   2        3.83        3.02      0.22 o 
  -3   6   2      262.07      260.36      3.97 o 
  -2   6   2      755.58      742.58      9.97 o 
  -1   6   2      238.15      249.27      2.96 o 
   0   6   2      126.91      117.74      1.32 o 
   1   6   2       55.51       60.15      0.85 o 
   2   6   2        8.73       10.55      0.29 o 
   3   6   2        1.85        2.56      0.22 o 
   4   6   2       11.83        7.15      0.74 o 
   5   6   2       33.52       32.15      0.91 o 
   6   6   2        1.99        1.92      0.59 o 
   7   6   2       44.02       40.25      1.60 o 
   8   6   2        0.14       -0.20      1.23 o 
  -9   7   2        0.04       -1.01      1.06 o 
  -8   7   2       13.44       12.10      0.71 o 
  -7   7   2       16.92       18.09      0.70 o 
  -6   7   2       50.38       45.70      0.94 o 
  -5   7   2        0.19        0.50      0.30 o 
  -4   7   2      322.04      327.30      3.90 o 
  -3   7   2      277.09      285.58      3.79 o 
  -2   7   2      479.49      518.06      6.24 o 
  -1   7   2        0.72        1.89      0.15 o 
   0   7   2      682.18      713.94      8.28 o 
   1   7   2      476.72      483.43      5.66 o 
   2   7   2      347.90      371.25      4.19 o 
   3   7   2        6.25        6.79      0.25 o 
   4   7   2       11.43        9.90      0.44 o 
   5   7   2      157.88      147.35      2.75 o 
   6   7   2        0.37        0.33      0.64 o 
   7   7   2        1.12        0.86      0.84 o 
   8   7   2        0.41       -0.13      0.97 o 
  -9   8   2        0.07       -1.19      1.19 o 
  -8   8   2        4.98        6.11      0.70 o 
  -7   8   2        5.48        7.01      0.53 o 
  -6   8   2       56.26       51.17      1.03 o 
  -5   8   2       21.24       17.27      0.49 o 
  -4   8   2       58.15       58.32      0.99 o 
  -3   8   2      139.82      153.21      2.09 o 
  -2   8   2      470.86      510.95      6.17 o 
  -1   8   2       42.29       57.57      0.90 o 
   0   8   2     1063.32     1122.04     14.60 o 
   1   8   2       76.38       96.36      1.31 o 
   2   8   2       12.48       14.86      0.53 o 
   3   8   2       21.06       27.99      0.51 o 
   4   8   2        0.15        0.31      0.39 o 
   5   8   2        5.00        4.48      0.58 o 
   6   8   2       56.45       52.83      1.59 o 
   7   8   2        0.65        0.16      0.90 o 
   8   8   2       16.89       17.64      1.37 o 
  -9   9   2       13.98       14.32      1.46 o 
  -8   9   2       31.36       29.81      0.98 o 
  -7   9   2       54.31       51.37      1.14 o 
  -6   9   2        5.69        5.14      0.42 o 
  -5   9   2        3.78        4.42      0.36 o 
  -4   9   2       46.62       43.99      0.71 o 
  -3   9   2        7.47        9.26      0.31 o 
  -2   9   2       75.88       79.20      1.05 o 
  -1   9   2        9.67       14.27      0.39 o 
   0   9   2       50.68       59.22      0.86 o 
   1   9   2      197.45      219.00      2.70 o 
   2   9   2       75.92       70.43      1.06 o 
   3   9   2      146.42      135.07      1.83 o 
   4   9   2        3.85        3.25      0.43 o 
   5   9   2      108.23      103.96      2.30 o 
   6   9   2       24.23       21.52      1.02 o 
   7   9   2        0.09        0.43      0.73 o 
   8   9   2        0.01        1.61      1.02 o 
  -8  10   2       18.30       18.60      0.98 o 
  -7  10   2       20.23       22.28      0.82 o 
  -6  10   2        0.44       -0.38      0.38 o 
  -5  10   2      392.92      398.47      5.96 o 
  -4  10   2      123.04      121.57      1.75 o 
  -3  10   2       49.60       48.55      0.72 o 
  -2  10   2      114.54      115.40      1.57 o 
  -1  10   2       39.90       34.18      0.63 o 
   0  10   2       48.18       55.77      0.89 o 
   1  10   2       11.11        8.01      0.38 o 
   2  10   2       85.60       99.42      1.43 o 
   3  10   2       13.58       14.35      0.50 o 
   4  10   2       27.30       28.47      0.85 o 
   5  10   2       47.97       50.92      1.64 o 
   6  10   2        0.00        0.74      0.68 o 
   7  10   2        2.13        3.69      0.90 o 
   8  10   2       28.70       28.92      1.82 o 
  -8  11   2        1.45        1.00      0.61 o 
  -7  11   2       37.31       37.48      0.95 o 
  -6  11   2       44.45       43.06      0.99 o 
  -5  11   2       59.07       55.15      1.08 o 
  -4  11   2       85.57       78.27      1.25 o 
  -3  11   2       50.75       45.44      0.74 o 
  -2  11   2       48.00       44.43      0.70 o 
  -1  11   2      110.32      103.76      1.56 o 
   0  11   2        0.71        2.23      0.19 o 
   1  11   2       89.16       85.44      1.15 o 
   2  11   2       42.39       44.63      0.78 o 
   3  11   2        2.58        3.35      0.40 o 
   4  11   2       11.91       11.03      0.58 o 
   5  11   2        2.34        2.41      0.62 o 
   6  11   2       34.40       34.13      1.28 o 
   7  11   2        0.87        1.62      0.80 o 
  -8  12   2        0.62        0.43      0.82 o 
  -7  12   2       37.82       36.77      1.52 o 
  -6  12   2        8.44        9.60      0.53 o 
  -5  12   2       78.47       70.53      1.35 o 
  -4  12   2       58.49       58.34      1.09 o 
  -3  12   2        1.06        2.28      0.32 o 
  -2  12   2       10.89       11.41      0.33 o 
  -1  12   2      165.46      172.76      2.42 o 
   0  12   2      627.23      650.74      9.03 o 
   1  12   2       10.53       13.59      0.39 o 
   2  12   2       36.82       38.09      1.14 o 
   3  12   2      116.63      110.17      2.24 o 
   4  12   2        0.01       -0.14      0.46 o 
   5  12   2       11.11        9.96      0.72 o 
   6  12   2      116.23      117.59      2.85 o 
   7  12   2       31.37       32.63      1.50 o 
  -8  13   2        8.19       10.03      1.63 o 
  -7  13   2        5.44        5.95      0.76 o 
  -6  13   2        2.04        1.82      0.49 o 
  -5  13   2       39.05       41.69      1.05 o 
  -4  13   2       56.70       48.84      1.11 o 
  -3  13   2      134.40      128.83      2.06 o 
  -2  13   2        1.46        1.39      0.28 o 
  -1  13   2      273.00      234.97      3.37 o 
   0  13   2       30.36       31.98      0.75 o 
   1  13   2      167.07      162.83      2.50 o 
   2  13   2      219.81      220.70      4.16 o 
   3  13   2       36.70       32.73      1.00 o 
   4  13   2        5.03        7.26      0.80 o 
   5  13   2      160.30      156.37      3.34 o 
   6  13   2        2.47        5.57      0.82 o 
   7  13   2       15.11       16.38      1.15 o 
  -8  14   2       28.86       30.67      1.92 o 
  -7  14   2        7.95        8.27      0.85 o 
  -6  14   2        2.59        3.94      0.60 o 
  -5  14   2      152.25      146.29      2.74 o 
  -4  14   2        3.93        2.24      0.47 o 
  -3  14   2       55.19       55.65      1.20 o 
  -2  14   2      109.92      112.28      2.01 o 
  -1  14   2        4.19        7.62      0.49 o 
   0  14   2      254.87      250.20      4.65 o 
   1  14   2       98.70       93.45      1.84 o 
   2  14   2       60.70       68.31      2.74 o 
   3  14   2       14.53       16.54      0.79 o 
   4  14   2       43.75       38.94      1.21 o 
   5  14   2        7.12        8.78      0.80 o 
   6  14   2       22.53       23.18      1.49 o 
   7  14   2        7.48        9.75      1.42 o 
  -7  15   2       44.98       47.91      1.53 o 
  -6  15   2        5.73        5.71      0.67 o 
  -5  15   2        4.89        3.69      0.57 o 
  -4  15   2      101.27      104.00      2.00 o 
  -3  15   2       34.11       30.41      0.86 o 
  -2  15   2      429.10      380.36      7.86 o 
  -1  15   2        5.08        6.99      0.57 o 
   0  15   2        6.08        6.40      0.62 o 
   1  15   2       27.02       30.23      1.10 o 
   2  15   2      343.95      317.95      5.90 o 
   3  15   2        5.14        5.83      0.63 o 
   4  15   2       73.27       76.16      2.05 o 
   5  15   2       12.90       13.59      0.88 o 
   6  15   2        2.76        3.27      1.15 o 
   7  15   2        8.11        8.89      1.32 o 
  -7  16   2       28.53       30.65      1.58 o 
  -6  16   2       31.39       30.81      1.22 o 
  -5  16   2        8.29        8.16      0.66 o 
  -4  16   2        1.45        0.63      0.53 o 
  -3  16   2        0.24       -0.46      0.46 o 
  -2  16   2       21.38       23.27      0.99 o 
  -1  16   2        0.03        1.05      0.54 o 
   0  16   2       18.28       15.57      0.84 o 
   1  16   2        1.11        0.95      0.61 o 
   2  16   2       34.60       37.12      1.17 o 
   3  16   2       42.56       40.42      1.30 o 
   4  16   2      165.45      160.17      3.67 o 
   5  16   2        0.94        0.63      0.77 o 
   6  16   2       22.02       21.50      1.31 o 
  -7  17   2       25.85       28.96      1.89 o 
  -6  17   2        0.65        0.90      0.75 o 
  -5  17   2       21.24       22.76      1.07 o 
  -4  17   2        1.86        1.85      0.58 o 
  -3  17   2       54.54       54.28      1.61 o 
  -2  17   2       17.06       16.23      0.86 o 
  -1  17   2      165.52      152.53      3.66 o 
   0  17   2       26.25       27.50      1.17 o 
   1  17   2       20.51       20.83      1.09 o 
   2  17   2       18.54       18.21      0.99 o 
   3  17   2       13.24       12.98      0.87 o 
   4  17   2        0.32        1.66      0.73 o 
   5  17   2       93.23       86.23      2.53 o 
   6  17   2       22.45       23.31      1.31 o 
  -6  18   2       97.82      101.80      2.91 o 
  -5  18   2       12.73       14.27      1.46 o 
  -4  18   2       56.94       56.40      2.80 o 
  -3  18   2       24.83       23.77      1.17 o 
  -2  18   2        5.41        7.01      0.73 o 
  -1  18   2        2.85        3.16      0.66 o 
   0  18   2        7.85        7.20      0.74 o 
   1  18   2       37.28       34.12      1.38 o 
   2  18   2       50.46       47.04      1.52 o 
   3  18   2        0.11        0.70      0.69 o 
   4  18   2        0.05        0.31      0.78 o 
   5  18   2        0.58        2.33      0.90 o 
   6  18   2        1.86        2.84      1.29 o 
  -6  19   2        5.73        7.31      1.82 o 
  -5  19   2        0.76        1.99      0.88 o 
  -4  19   2        0.49        0.98      0.89 o 
  -3  19   2        3.50        2.81      1.10 o 
  -2  19   2       35.01       35.21      1.93 o 
  -1  19   2       38.47       36.84      1.50 o 
   0  19   2       51.14       51.07      1.67 o 
   1  19   2        0.31        0.25      0.72 o 
   2  19   2        9.31        9.66      1.02 o 
   3  19   2        4.76        4.10      0.80 o 
   4  19   2       23.87       26.04      1.24 o 
   5  19   2       38.42       38.60      1.62 o 
  -6  20   2        6.85        5.16      1.82 o 
  -5  20   2       49.25       50.65      1.89 o 
  -4  20   2       59.77       60.15      3.29 o 
  -3  20   2        0.34        0.79      1.05 o 
  -2  20   2        0.60        0.12      1.07 o 
  -1  20   2        0.99        0.92      0.76 o 
   0  20   2        4.44        3.62      0.80 o 
   1  20   2       13.15       13.23      1.05 o 
   2  20   2       26.15       26.00      1.45 o 
   3  20   2        0.04        0.85      0.78 o 
   4  20   2       13.73       16.03      1.18 o 
   5  20   2        1.14        2.17      0.96 o 
  -5  21   2       15.13       22.05      2.43 o 
  -4  21   2       42.33       45.94      2.35 o 
  -3  21   2        1.21        1.19      1.24 o 
  -2  21   2        7.71        7.46      1.17 o 
  -1  21   2        5.08        2.86      0.85 o 
   0  21   2        2.06        0.83      0.80 o 
   1  21   2       10.52       11.76      1.11 o 
   2  21   2       47.52       48.89      1.91 o 
   3  21   2       14.50       16.09      1.24 o 
   4  21   2        1.46        2.19      1.66 o 
  -4  22   2       39.77       42.97      2.24 o 
  -3  22   2        7.16        6.10      1.41 o 
  -2  22   2       70.90       73.86      4.34 o 
  -1  22   2       16.33       15.70      1.13 o 
   0  22   2       11.02       11.02      1.23 o 
   1  22   2        7.41        6.47      1.08 o 
   2  22   2        0.51        0.55      0.90 o 
   3  22   2        1.61        1.62      1.05 o 
   4  22   2        0.68        0.54      1.19 o 
  -4  23   2        9.80        9.91      1.98 o 
  -3  23   2        1.50        0.25      1.37 o 
  -2  23   2       22.60       25.42      2.21 o 
  -1  23   2       39.58       41.83      3.75 o 
   0  23   2        5.37        6.47      1.17 o 
   1  23   2        2.33        2.92      0.98 o 
   2  23   2        4.33        5.08      1.12 o 
   3  23   2        1.63        2.59      1.11 o 
  -3  24   2        8.21        7.50      1.97 o 
  -2  24   2        3.06        0.96      1.65 o 
  -1  24   2       12.54       14.80      1.74 o 
   0  24   2        0.34        0.77      1.01 o 
   1  24   2       11.59       12.68      1.38 o 
   2  24   2        8.25        8.77      1.15 o 
  -1  25   2        0.13       -1.27      1.65 o 
   0  25   2       10.72        9.72      1.82 o 
  -9   0   3       16.81       18.74      1.29 o 
  -7   0   3        3.07        1.24      0.58 o 
  -5   0   3      114.08      122.79      2.61 o 
  -3   0   3      872.56      988.87     17.39 o 
  -1   0   3     1786.59     1757.41     33.20 o 
   1   0   3     1515.63     1649.57     27.14 o 
   3   0   3     1133.46     1143.71     20.97 o 
   5   0   3      249.53      226.36      6.60 o 
   7   0   3       11.59       15.26      1.69 o 
  -9   1   3       42.14       42.09      1.27 o 
  -8   1   3        2.22        1.91      0.64 o 
  -7   1   3        6.37        6.33      0.47 o 
  -6   1   3      240.86      233.52      3.77 o 
  -5   1   3        7.49        7.87      0.30 o 
  -4   1   3      260.06      264.14      3.41 o 
  -3   1   3      153.96      161.71      2.63 o 
  -2   1   3       47.95       39.53      1.36 o 
  -1   1   3      196.76      185.92      2.39 o 
   0   1   3      223.64      231.99      2.74 o 
   1   1   3       33.68       35.70      1.20 o 
   2   1   3      599.71      679.21      8.80 o 
   3   1   3       86.04       87.13      1.42 o 
   4   1   3        1.58        1.21      0.28 o 
   5   1   3       33.63       34.48      1.16 o 
   6   1   3       12.90       12.74      0.72 o 
   7   1   3       26.71       25.60      1.50 o 
   8   1   3        1.11        5.89      1.57 o 
  -9   2   3       13.44       15.15      0.83 o 
  -8   2   3        3.70        2.47      0.56 o 
  -7   2   3        5.74        6.80      0.48 o 
  -6   2   3       76.37       68.37      1.46 o 
  -5   2   3      127.28      130.56      1.89 o 
  -4   2   3        5.59        6.81      0.51 o 
  -3   2   3        3.81        0.48      0.15 o 
  -2   2   3       23.89       28.63      0.65 o 
  -1   2   3       66.17       67.83      1.09 o 
   0   2   3     1386.27     1498.58     16.49 o 
   1   2   3        3.56        6.70      0.24 o 
   2   2   3     1618.29     1552.51     17.34 o 
   3   2   3        0.00        0.50      0.21 o 
   4   2   3       28.50       23.22      0.97 o 
   5   2   3        0.81        2.69      0.49 o 
   6   2   3        0.40        3.26      0.66 o 
   7   2   3        3.56        4.84      0.98 o 
   8   2   3       97.38       92.16      4.05 o 
  -9   3   3       59.31       58.65      1.49 o 
  -8   3   3        0.70        0.45      0.56 o 
  -7   3   3      131.27      117.55      2.03 o 
  -6   3   3        7.67        6.37      0.55 o 
  -5   3   3      141.15      129.94      2.07 o 
  -4   3   3      178.62      184.46      3.37 o 
  -3   3   3       35.28       36.75      1.51 o 
  -2   3   3     1157.86     1167.84     19.80 o 
  -1   3   3      859.98      896.21     18.02 o 
   0   3   3       22.42       31.33      0.59 o 
   1   3   3      732.73      815.47      8.88 o 
   2   3   3      342.89      368.55      4.17 o 
   3   3   3        5.15        3.55      0.29 o 
   4   3   3       28.73       33.83      0.74 o 
   5   3   3      110.61      103.91      1.91 o 
   6   3   3      142.49      134.83      2.89 o 
   7   3   3       28.91       30.81      1.73 o 
   8   3   3        1.35        6.45      2.96 o 
  -9   4   3       12.58       13.91      1.12 o 
  -8   4   3        0.09       -0.18      0.50 o 
  -7   4   3        0.95        2.42      0.42 o 
  -6   4   3       26.68       27.07      1.02 o 
  -5   4   3       75.12       80.57      1.26 o 
  -4   4   3      150.08      135.89      2.31 o 
  -3   4   3        7.86        9.62      0.38 o 
  -2   4   3     1084.11     1076.81     16.76 o 
  -1   4   3       36.67       34.23      0.68 o 
   0   4   3      388.29      402.15      4.92 o 
   1   4   3       39.92       32.05      0.73 o 
   2   4   3      425.47      454.40      5.13 o 
   3   4   3       52.08       58.67      0.80 o 
   4   4   3       35.07       41.40      1.02 o 
   5   4   3      126.35      120.68      2.78 o 
   6   4   3        5.94        8.83      0.84 o 
   7   4   3        0.89        4.10      1.94 o 
   8   4   3        3.97        2.35      1.65 o 
  -9   5   3       18.61       19.41      1.18 o 
  -8   5   3        6.76        7.56      0.59 o 
  -7   5   3        5.45        7.38      0.48 o 
  -6   5   3      251.66      220.35      3.04 o 
  -5   5   3       61.13       52.50      0.86 o 
  -4   5   3      192.52      205.59      3.97 o 
  -3   5   3      178.74      178.50      2.80 o 
  -2   5   3      201.79      233.80      3.91 o 
  -1   5   3       38.03       40.09      0.64 o 
   0   5   3      113.60      109.18      1.39 o 
   1   5   3        2.58        0.75      0.18 o 
   2   5   3       57.32       60.85      0.83 o 
   3   5   3       20.13       18.87      0.62 o 
   4   5   3       47.86       44.12      1.49 o 
   5   5   3       47.79       45.47      1.77 o 
   6   5   3       10.40       11.76      1.00 o 
   7   5   3       63.64       60.65      2.06 o 
   8   5   3        1.50        1.66      1.21 o 
  -9   6   3        0.04       -0.92      0.92 o 
  -8   6   3        9.41        7.18      0.57 o 
  -7   6   3       37.06       32.84      0.93 o 
  -6   6   3       45.50       42.32      1.07 o 
  -5   6   3      114.92      118.80      1.75 o 
  -4   6   3      101.34      105.05      1.72 o 
  -3   6   3      228.62      249.66      3.68 o 
  -2   6   3      267.72      251.03      3.99 o 
  -1   6   3      359.07      371.53      5.21 o 
   0   6   3       71.06       69.04      0.93 o 
   1   6   3        8.68        8.86      0.34 o 
   2   6   3       27.25       30.16      0.59 o 
   3   6   3      281.77      292.08      3.50 o 
   4   6   3       61.77       58.60      1.37 o 
   5   6   3       81.30       70.20      1.84 o 
   6   6   3       30.58       35.00      1.45 o 
   7   6   3        1.64        5.16      0.96 o 
   8   6   3       22.52       22.79      2.29 o 
  -9   7   3        1.72       -0.99      0.99 o 
  -8   7   3        4.19        4.22      0.52 o 
  -7   7   3       86.49       81.51      1.47 o 
  -6   7   3        0.02       -0.24      0.35 o 
  -5   7   3       50.54       50.81      0.87 o 
  -4   7   3        4.41        6.80      0.39 o 
  -3   7   3       27.00       25.32      0.55 o 
  -2   7   3      287.45      326.96      5.33 o 
  -1   7   3      253.18      237.31      3.25 o 
   0   7   3      229.26      243.74      3.19 o 
   1   7   3       35.03       42.31      0.65 o 
   2   7   3       44.01       43.02      0.65 o 
   3   7   3      163.02      155.16      2.02 o 
   4   7   3       29.90       28.90      0.84 o 
   5   7   3        0.26        2.50      0.82 o 
   6   7   3      177.28      182.93      4.57 o 
   7   7   3       52.29       48.32      1.62 o 
   8   7   3        1.00        0.66      1.27 o 
  -9   8   3       25.30       25.69      1.51 o 
  -8   8   3        5.09        5.68      0.61 o 
  -7   8   3       59.50       54.67      1.12 o 
  -6   8   3        0.79        0.59      0.36 o 
  -5   8   3        0.59        0.60      0.25 o 
  -4   8   3        8.08        6.92      0.39 o 
  -3   8   3        1.46        0.73      0.20 o 
  -2   8   3       81.89       93.89      1.32 o 
  -1   8   3       10.74       14.71      0.39 o 
   0   8   3        2.97        2.72      0.23 o 
   1   8   3      611.91      597.86      7.56 o 
   2   8   3      125.53      117.24      1.53 o 
   3   8   3       13.67       16.07      0.76 o 
   4   8   3       40.37       35.62      0.94 o 
   5   8   3       38.59       37.39      1.47 o 
   6   8   3       17.52       21.07      1.44 o 
   7   8   3       34.78       41.39      2.46 o 
  -9   9   3        0.03       -1.02      1.02 o 
  -8   9   3       21.49       21.13      0.83 o 
  -7   9   3        0.80        0.96      0.45 o 
  -6   9   3       32.61       27.75      0.72 o 
  -5   9   3      471.36      422.87      5.87 o 
  -4   9   3       47.74       48.58      0.80 o 
  -3   9   3      220.60      221.57      3.30 o 
  -2   9   3        0.79        1.32      0.19 o 
  -1   9   3      163.87      164.61      2.27 o 
   0   9   3        1.12        2.33      0.21 o 
   1   9   3      199.62      203.69      2.67 o 
   2   9   3        0.17        1.02      0.24 o 
   3   9   3       90.45       87.38      1.64 o 
   4   9   3        0.09        0.91      0.45 o 
   5   9   3       53.06       48.18      1.67 o 
   6   9   3       61.53       60.93      1.80 o 
   7   9   3        3.06        5.52      1.03 o 
  -8  10   3        3.00        4.11      0.56 o 
  -7  10   3       13.95       14.23      0.64 o 
  -6  10   3       43.19       37.10      0.86 o 
  -5  10   3       21.73       15.36      0.48 o 
  -4  10   3      392.23      372.95      5.02 o 
  -3  10   3       12.54        8.73      0.47 o 
  -2  10   3      270.11      294.11      3.93 o 
  -1  10   3      294.62      295.00      3.99 o 
   0  10   3        0.66        2.36      0.23 o 
   1  10   3       11.10       15.05      0.43 o 
   2  10   3       27.12       23.40      0.66 o 
   3  10   3       59.43       60.54      1.31 o 
   4  10   3        2.31        3.14      0.51 o 
   5  10   3        0.39       -0.18      0.61 o 
   6  10   3       29.34       32.01      1.47 o 
   7  10   3       10.49       12.63      1.26 o 
  -8  11   3        0.76        0.10      0.62 o 
  -7  11   3       38.42       37.49      0.97 o 
  -6  11   3       88.52       90.54      1.64 o 
  -5  11   3        2.32        2.55      0.35 o 
  -4  11   3       48.14       40.65      0.79 o 
  -3  11   3      110.53       99.28      1.55 o 
  -2  11   3       19.80       18.01      0.46 o 
  -1  11   3        0.18        1.93      0.28 o 
   0  11   3      231.70      200.08      3.10 o 
   1  11   3        6.77        8.01      0.30 o 
   2  11   3       80.78       72.81      1.36 o 
   3  11   3        0.12       -0.19      0.45 o 
   4  11   3       41.28       32.31      0.96 o 
   5  11   3       43.19       46.17      1.47 o 
   6  11   3       22.62       26.25      1.39 o 
   7  11   3        0.17        0.84      1.00 o 
  -8  12   3        2.10        0.62      0.64 o 
  -7  12   3       21.79       20.38      0.81 o 
  -6  12   3       18.07       16.50      0.67 o 
  -5  12   3        0.47        1.93      0.37 o 
  -4  12   3       89.61       74.60      1.21 o 
  -3  12   3      270.01      288.44      4.35 o 
  -2  12   3        2.24        1.66      0.41 o 
  -1  12   3       84.18       73.70      1.15 o 
   0  12   3      201.98      194.72      3.04 o 
   1  12   3      152.66      154.82      2.49 o 
   2  12   3        7.43        4.99      0.51 o 
   3  12   3      164.25      146.46      2.88 o 
   4  12   3        5.34        4.16      0.60 o 
   5  12   3       19.28       21.25      1.14 o 
   6  12   3        1.58        2.68      0.86 o 
   7  12   3       62.91       60.91      3.21 o 
  -8  13   3        0.10       -1.16      1.16 o 
  -7  13   3       12.28       14.39      1.03 o 
  -6  13   3        2.00        1.36      0.49 o 
  -5  13   3       11.99        8.52      0.52 o 
  -4  13   3        4.84        4.17      0.43 o 
  -3  13   3      112.49      122.30      1.97 o 
  -2  13   3      170.31      160.81      3.02 o 
  -1  13   3       14.89       13.23      0.48 o 
   0  13   3      303.16      272.96      5.00 o 
   1  13   3        5.45        4.58      0.44 o 
   2  13   3       41.01       40.11      1.09 o 
   3  13   3       34.35       38.20      1.57 o 
   4  13   3       57.38       56.71      1.44 o 
   5  13   3       12.41       16.84      0.99 o 
   6  13   3       88.65       84.28      2.53 o 
   7  13   3        8.99        8.71      1.59 o 
  -8  14   3        2.54        1.47      1.68 o 
  -7  14   3       20.18       19.45      1.05 o 
  -6  14   3       44.00       42.86      1.11 o 
  -5  14   3        8.11        7.60      0.89 o 
  -4  14   3       86.31       84.18      1.65 o 
  -3  14   3        0.83        0.74      0.38 o 
  -2  14   3       30.54       36.50      1.24 o 
  -1  14   3      132.42      137.85      3.03 o 
   0  14   3       60.21       56.56      1.48 o 
   1  14   3       28.21       29.37      1.48 o 
   2  14   3       15.15       16.10      0.79 o 
   3  14   3       86.09       83.01      2.12 o 
   4  14   3       46.65       45.06      1.44 o 
   5  14   3        4.57        5.78      0.80 o 
   6  14   3       13.06       16.23      1.36 o 
  -7  15   3        0.00        0.12      0.67 o 
  -6  15   3       35.44       34.93      1.11 o 
  -5  15   3       29.62       27.73      0.89 o 
  -4  15   3        1.94        1.45      0.50 o 
  -3  15   3       13.15       14.37      0.63 o 
  -2  15   3        0.38        0.66      0.63 o 
  -1  15   3      238.95      225.11      4.77 o 
   0  15   3        1.50        2.04      0.56 o 
   1  15   3      254.27      227.04      6.42 o 
   2  15   3        2.55        3.28      0.68 o 
   3  15   3      108.58       96.60      2.38 o 
   4  15   3        0.65        0.69      0.71 o 
   5  15   3      195.15      194.61      4.42 o 
   6  15   3        0.58        0.18      0.93 o 
  -7  16   3        1.08        0.15      0.95 o 
  -6  16   3       25.09       20.23      1.20 o 
  -5  16   3       18.05       19.24      0.88 o 
  -4  16   3        7.08       10.18      0.63 o 
  -3  16   3        4.09        3.63      0.63 o 
  -2  16   3       32.03       27.72      1.34 o 
  -1  16   3        8.18        8.17      0.67 o 
   0  16   3      107.78      101.62      2.59 o 
   1  16   3        3.81        6.50      0.74 o 
   2  16   3       52.78       48.47      1.40 o 
   3  16   3       11.52       14.71      0.93 o 
   4  16   3       18.31       20.74      1.13 o 
   5  16   3       30.99       37.37      1.74 o 
   6  16   3        0.03        1.45      1.15 o 
  -7  17   3       15.53       18.72      1.64 o 
  -6  17   3        0.01       -0.41      0.63 o 
  -5  17   3        8.83        8.70      0.67 o 
  -4  17   3        0.02        0.21      0.54 o 
  -3  17   3        0.01       -0.74      0.74 o 
  -2  17   3       74.03       67.14      2.20 o 
  -1  17   3       10.28        9.69      0.82 o 
   0  17   3      150.18      150.01      3.63 o 
   1  17   3       11.28       11.21      0.91 o 
   2  17   3       78.54       77.74      2.70 o 
   3  17   3       55.24       54.24      1.69 o 
   4  17   3       24.12       25.44      1.25 o 
   5  17   3        0.05        0.43      0.88 o 
  -6  18   3       17.42       19.34      1.41 o 
  -5  18   3       18.76       17.75      0.99 o 
  -4  18   3        1.57        2.99      0.67 o 
  -3  18   3       86.10       88.94      2.79 o 
  -2  18   3        1.42        3.21      1.03 o 
  -1  18   3      150.04      145.91      3.95 o 
   0  18   3      107.94      103.98      2.69 o 
   1  18   3        0.60        1.53      0.78 o 
   2  18   3       33.93       35.15      1.56 o 
   3  18   3        4.01        7.40      0.87 o 
   4  18   3       21.64       23.03      1.23 o 
   5  18   3       21.01       18.42      1.42 o 
  -6  19   3        6.23        7.24      1.82 o 
  -5  19   3        4.89        6.84      0.92 o 
  -4  19   3       14.38       16.12      1.73 o 
  -3  19   3       30.50       32.23      1.88 o 
  -2  19   3       68.36       66.63      2.63 o 
  -1  19   3        1.60        1.40      1.06 o 
   0  19   3      134.83      123.75      3.48 o 
   1  19   3        5.48        5.33      0.89 o 
   2  19   3       34.49       36.75      1.64 o 
   3  19   3       30.84       31.97      1.57 o 
   4  19   3        9.94       11.32      1.17 o 
   5  19   3       17.95       22.22      1.80 o 
  -5  20   3       31.23       34.69      1.79 o 
  -4  20   3       48.83       47.62      2.31 o 
  -3  20   3        0.46        0.25      1.08 o 
  -2  20   3        2.36        4.38      1.16 o 
  -1  20   3        0.72       -0.24      1.07 o 
   0  20   3        1.34        2.41      0.85 o 
   1  20   3        3.74        2.59      0.92 o 
   2  20   3       32.53       31.20      1.49 o 
   3  20   3       17.51       20.83      1.34 o 
   4  20   3        0.26        0.30      1.01 o 
  -5  21   3        8.14        8.15      1.73 o 
  -4  21   3        6.58        6.76      1.29 o 
  -3  21   3       11.35       10.18      1.99 o 
  -2  21   3        0.01        0.02      1.18 o 
  -1  21   3       40.81       41.55      2.14 o 
   0  21   3        0.03        0.62      0.79 o 
   1  21   3       79.21       77.26      2.81 o 
   2  21   3        0.24        1.30      0.89 o 
   3  21   3       15.15       17.69      1.33 o 
   4  21   3       15.10       16.27      1.37 o 
  -4  22   3       15.86       18.62      2.29 o 
  -3  22   3        0.01       -0.68      1.25 o 
  -2  22   3       21.31       25.22      1.85 o 
  -1  22   3       25.82       27.20      2.90 o 
   0  22   3        0.92        1.01      0.93 o 
   1  22   3        1.11        2.00      1.04 o 
   2  22   3       28.91       25.53      1.48 o 
   3  22   3        5.88        5.33      1.15 o 
  -3  23   3       12.89       15.07      2.32 o 
  -2  23   3       20.98       21.60      1.85 o 
  -1  23   3        9.95       13.72      2.27 o 
   0  23   3       34.50       33.41      2.80 o 
   1  23   3        2.36        1.69      1.12 o 
   2  23   3        1.87        0.66      1.12 o 
  -2  24   3        0.10        0.89      2.51 o 
  -1  24   3       45.19       51.10      3.03 o 
   0  24   3        0.25        2.81      1.65 o 
   1  24   3        0.75       -1.06      1.06 o 
  -8   0   4        1.50        1.85      0.74 o 
  -6   0   4       14.86       19.13      0.88 o 
  -4   0   4      111.20      114.97      2.41 o 
  -2   0   4      249.05      234.95      4.81 o 
   0   0   4      403.06      493.34      7.85 o 
   2   0   4       34.80       49.77      2.30 o 
   4   0   4       13.06       12.46      1.12 o 
   6   0   4        2.15        0.96      1.13 o 
  -9   1   4       11.39       11.16      0.73 o 
  -8   1   4       24.57       27.29      0.88 o 
  -7   1   4       10.44       12.12      0.54 o 
  -6   1   4       41.48       36.98      0.84 o 
  -5   1   4      337.35      311.12      4.56 o 
  -4   1   4        0.50        1.61      0.16 o 
  -3   1   4        1.33        5.19      0.32 o 
  -2   1   4      806.02      875.19     11.72 o 
  -1   1   4      241.42      254.44      3.19 o 
   0   1   4      668.13      715.38      9.61 o 
   1   1   4      119.87      129.17      1.48 o 
   2   1   4      408.41      399.48      4.71 o 
   3   1   4      336.02      343.45      4.10 o 
   4   1   4        1.97        2.39      0.47 o 
   5   1   4       39.86       41.66      1.32 o 
   6   1   4        0.84        1.17      0.74 o 
   7   1   4       18.78       19.74      1.34 o 
  -9   2   4       32.50       32.88      1.18 o 
  -8   2   4        0.27        0.42      0.49 o 
  -7   2   4       14.95       15.31      0.61 o 
  -6   2   4        0.07        0.06      0.28 o 
  -5   2   4      362.03      355.09      5.32 o 
  -4   2   4      102.02       94.28      2.00 o 
  -3   2   4      144.21      148.25      2.20 o 
  -2   2   4      210.65      233.76      4.45 o 
  -1   2   4      545.54      670.40      8.41 o 
   0   2   4      633.74      664.95      7.57 o 
   1   2   4      850.31      935.71     10.23 o 
   2   2   4       67.58       71.50      1.29 o 
   3   2   4      492.24      482.59      8.23 o 
   4   2   4       79.17       75.31      1.65 o 
   5   2   4        0.24        1.88      0.79 o 
   6   2   4        0.30       -0.35      0.77 o 
   7   2   4        0.01        1.78      1.05 o 
  -9   3   4        9.51       10.89      0.83 o 
  -8   3   4       21.83       19.75      0.78 o 
  -7   3   4        3.30        3.00      0.42 o 
  -6   3   4      166.07      153.88      2.36 o 
  -5   3   4       98.90       98.60      1.49 o 
  -4   3   4       53.74       58.22      1.19 o 
  -3   3   4      139.16      124.22      2.26 o 
  -2   3   4       14.78       19.98      0.41 o 
  -1   3   4      399.58      385.19      5.61 o 
   0   3   4        0.36        0.97      0.16 o 
   1   3   4      166.68      181.09      2.00 o 
   2   3   4        2.20        5.53      0.32 o 
   3   3   4      126.89      134.44      1.94 o 
   4   3   4      180.30      161.47      2.95 o 
   5   3   4      104.85      102.68      2.85 o 
   6   3   4        3.11        3.01      0.85 o 
   7   3   4        4.27        2.16      1.26 o 
  -9   4   4        0.55        2.00      0.88 o 
  -8   4   4       26.06       25.51      0.84 o 
  -7   4   4        6.42        6.25      0.48 o 
  -6   4   4       12.18       10.32      0.44 o 
  -5   4   4       21.39       22.53      0.59 o 
  -4   4   4      143.89      151.16      3.05 o 
  -3   4   4       27.94       25.19      0.69 o 
  -2   4   4       21.63       29.96      0.61 o 
  -1   4   4        7.67        6.75      0.33 o 
   0   4   4       13.15       21.39      0.37 o 
   1   4   4      231.49      214.09      2.52 o 
   2   4   4        6.72        6.93      0.27 o 
   3   4   4       33.05       31.42      1.21 o 
   4   4   4       21.88       24.81      0.81 o 
   5   4   4      124.15      114.89      2.71 o 
   6   4   4        0.24        3.28      1.03 o 
   7   4   4       29.58       32.99      1.95 o 
  -9   5   4       11.37       12.69      1.07 o 
  -8   5   4       21.43       21.14      0.92 o 
  -7   5   4       61.02       61.91      1.33 o 
  -6   5   4       96.01       97.26      1.50 o 
  -5   5   4       84.76       76.36      1.36 o 
  -4   5   4       92.84       93.03      1.90 o 
  -3   5   4       47.27       46.86      1.52 o 
  -2   5   4      826.87      841.95     13.17 o 
  -1   5   4        0.35        0.96      0.17 o 
   0   5   4      203.90      244.55      2.96 o 
   1   5   4       54.65       71.12      0.91 o 
   2   5   4        4.67        1.95      0.22 o 
   3   5   4        0.43        0.90      0.39 o 
   4   5   4       19.58       22.20      0.86 o 
   5   5   4       14.30       21.05      1.22 o 
   6   5   4      107.52       96.24      3.33 o 
   7   5   4       18.17       18.63      1.57 o 
  -9   6   4      158.30      165.24      3.97 o 
  -8   6   4       32.55       25.91      0.87 o 
  -7   6   4       40.58       36.87      0.88 o 
  -6   6   4        7.44       10.35      0.39 o 
  -5   6   4      150.43      145.12      2.37 o 
  -4   6   4      311.46      301.12      5.42 o 
  -3   6   4       68.27       69.50      1.36 o 
  -2   6   4       19.70       22.99      0.59 o 
  -1   6   4        0.46        0.34      0.18 o 
   0   6   4      458.29      451.64      5.58 o 
   1   6   4      134.96      140.21      1.73 o 
   2   6   4        7.72        9.57      0.31 o 
   3   6   4        2.94        6.44      0.43 o 
   4   6   4       36.57       34.23      1.02 o 
   5   6   4       51.56       46.14      1.46 o 
   6   6   4        0.05        3.66      1.78 o 
   7   6   4       11.21       15.71      1.43 o 
  -9   7   4        1.38        2.81      0.93 o 
  -8   7   4        1.66        1.66      0.48 o 
  -7   7   4        0.28        0.36      0.38 o 
  -6   7   4      424.60      397.10      5.77 o 
  -5   7   4        8.37       10.36      0.58 o 
  -4   7   4        9.82       14.36      0.67 o 
  -3   7   4        2.11        1.27      0.23 o 
  -2   7   4       84.33       80.17      1.40 o 
  -1   7   4       95.33       90.42      1.38 o 
   0   7   4      332.93      323.76      4.49 o 
   1   7   4        9.15        9.00      0.29 o 
   2   7   4        7.35        6.59      0.32 o 
   3   7   4       87.96       73.93      1.45 o 
   4   7   4       22.89       18.96      0.83 o 
   5   7   4        5.44        6.10      0.90 o 
   6   7   4        1.99        1.82      1.05 o 
   7   7   4       22.34       24.63      1.86 o 
  -9   8   4        3.00        3.13      2.04 o 
  -8   8   4       31.80       34.73      0.98 o 
  -7   8   4       22.14       22.15      0.67 o 
  -6   8   4       52.91       51.78      1.50 o 
  -5   8   4       19.20       18.78      0.59 o 
  -4   8   4      151.08      157.03      2.80 o 
  -3   8   4        1.27        0.98      0.27 o 
  -2   8   4      209.43      222.52      3.09 o 
  -1   8   4       29.04       27.63      0.72 o 
   0   8   4       32.16       35.56      0.66 o 
   1   8   4       13.26        9.88      0.34 o 
   2   8   4       20.55       14.94      0.84 o 
   3   8   4       18.57       13.48      0.66 o 
   4   8   4       16.03       13.99      0.72 o 
   5   8   4      104.94       91.73      2.30 o 
   6   8   4       35.03       36.67      1.96 o 
   7   8   4        2.72        6.56      1.31 o 
  -8   9   4       14.27       15.14      0.76 o 
  -7   9   4        9.94       11.27      0.55 o 
  -6   9   4       59.64       56.78      1.08 o 
  -5   9   4        0.00        0.91      0.32 o 
  -4   9   4       92.49       81.87      1.44 o 
  -3   9   4      151.03      127.94      2.42 o 
  -2   9   4      227.56      215.97      3.09 o 
  -1   9   4        0.66        2.08      0.28 o 
   0   9   4      197.35      195.03      3.66 o 
   1   9   4      120.61      110.26      2.06 o 
   2   9   4       40.31       41.74      1.09 o 
   3   9   4       61.67       58.31      1.30 o 
   4   9   4       30.44       31.94      1.01 o 
   5   9   4       19.18       24.80      2.14 o 
   6   9   4        1.22        3.98      1.20 o 
   7   9   4      117.20      112.79      3.93 o 
  -8  10   4        3.21        1.54      0.64 o 
  -7  10   4       42.31       33.65      0.84 o 
  -6  10   4        0.94        1.44      0.33 o 
  -5  10   4       73.38       59.20      1.00 o 
  -4  10   4      113.01      102.84      1.84 o 
  -3  10   4       53.95       53.29      0.90 o 
  -2  10   4       50.82       55.26      1.08 o 
  -1  10   4       27.13       24.36      0.62 o 
   0  10   4      119.30      117.55      1.78 o 
   1  10   4       47.53       46.81      1.14 o 
   2  10   4       25.76       33.47      0.97 o 
   3  10   4       32.62       30.52      1.48 o 
   4  10   4      102.25       96.86      2.22 o 
   5  10   4       30.34       28.70      1.44 o 
   6  10   4        0.00        1.39      1.00 o 
   7  10   4       22.24       32.81      2.51 o 
  -8  11   4        6.58        5.64      0.97 o 
  -7  11   4        0.01       -0.35      0.43 o 
  -6  11   4       36.85       34.98      0.81 o 
  -5  11   4        1.70        3.86      0.50 o 
  -4  11   4       54.86       52.90      0.90 o 
  -3  11   4       20.29       21.91      0.55 o 
  -2  11   4       93.09       93.86      1.76 o 
  -1  11   4       40.31       37.69      0.85 o 
   0  11   4        0.31        1.33      0.38 o 
   1  11   4        3.32        3.59      0.48 o 
   2  11   4       33.23       28.01      1.18 o 
   3  11   4      181.68      153.00      2.86 o 
   4  11   4       35.79       28.43      0.98 o 
   5  11   4       14.53       18.98      1.34 o 
   6  11   4       54.72       59.00      2.54 o 
  -8  12   4       15.55       19.92      1.41 o 
  -7  12   4        0.00       -0.07      0.43 o 
  -6  12   4       20.34       19.57      0.73 o 
  -5  12   4       23.35       19.92      0.63 o 
  -4  12   4       68.10       67.13      1.18 o 
  -3  12   4        2.48        3.63      0.33 o 
  -2  12   4        0.08        1.09      0.39 o 
  -1  12   4       44.13       46.48      1.03 o 
   0  12   4       12.60       12.33      0.61 o 
   1  12   4       68.95       67.81      1.60 o 
   2  12   4      118.36      101.00      2.24 o 
   3  12   4        2.03        4.74      0.58 o 
   4  12   4        3.90        4.35      0.64 o 
   5  12   4        9.86        8.85      1.03 o 
   6  12   4       95.04       93.75      3.42 o 
  -8  13   4       39.67       37.10      1.86 o 
  -7  13   4        4.51        5.20      0.81 o 
  -6  13   4       21.81       20.84      0.72 o 
  -5  13   4       29.84       27.24      0.89 o 
  -4  13   4      151.16      127.69      2.36 o 
  -3  13   4       41.43       41.27      0.85 o 
  -2  13   4      162.76      150.35      3.21 o 
  -1  13   4        6.15        3.66      0.61 o 
   0  13   4       22.32       23.63      1.43 o 
   1  13   4        2.61        3.18      0.56 o 
   2  13   4       66.62       65.48      1.74 o 
   3  13   4        4.02        3.00      0.63 o 
   4  13   4       25.68       24.57      1.20 o 
   5  13   4        5.72        4.90      1.20 o 
   6  13   4        4.07        6.23      1.61 o 
  -7  14   4        1.17        0.80      0.54 o 
  -6  14   4       12.59       14.54      0.85 o 
  -5  14   4       78.60       72.02      1.49 o 
  -4  14   4       31.32       22.39      0.73 o 
  -3  14   4      124.94      117.87      2.44 o 
  -2  14   4       15.59       14.80      0.85 o 
  -1  14   4        0.02       -0.40      0.62 o 
   0  14   4      426.54      394.73      8.15 o 
   1  14   4      103.41       91.95      2.38 o 
   2  14   4        0.36        1.19      0.63 o 
   3  14   4        0.70        0.65      0.70 o 
   4  14   4        0.29        1.15      0.92 o 
   5  14   4       15.51       16.68      1.31 o 
   6  14   4        1.75       -0.02      1.22 o 
  -7  15   4        3.74        2.92      0.66 o 
  -6  15   4       33.72       31.52      0.95 o 
  -5  15   4        8.74       11.48      0.63 o 
  -4  15   4        0.01        0.41      0.43 o 
  -3  15   4        3.34        1.72      0.60 o 
  -2  15   4      128.56      115.19      2.79 o 
  -1  15   4       29.14       32.37      1.18 o 
   0  15   4       10.40       15.34      1.97 o 
   1  15   4       16.83       16.22      1.27 o 
   2  15   4        3.84        4.36      0.66 o 
   3  15   4       20.80       17.65      1.19 o 
   4  15   4        1.99        2.37      0.97 o 
   5  15   4        7.54        9.00      1.19 o 
   6  15   4        6.06        6.17      1.16 o 
  -7  16   4       15.91       19.33      1.50 o 
  -6  16   4        0.32        0.12      0.51 o 
  -5  16   4        1.68        1.47      0.51 o 
  -4  16   4        3.99        4.50      0.54 o 
  -3  16   4       16.94       19.89      1.13 o 
  -2  16   4       48.49       48.64      1.83 o 
  -1  16   4       10.46        8.76      0.95 o 
   0  16   4       12.91       11.50      0.87 o 
   1  16   4      120.34      112.52      2.86 o 
   2  16   4        6.86        6.06      1.31 o 
   3  16   4       29.33       33.07      1.56 o 
   4  16   4       45.38       45.59      1.79 o 
   5  16   4       51.14       45.87      1.93 o 
  -6  17   4       10.21       11.33      0.97 o 
  -5  17   4       21.69       21.64      1.31 o 
  -4  17   4       23.02       19.21      1.40 o 
  -3  17   4        0.30        0.54      0.72 o 
  -2  17   4        0.01        0.60      0.81 o 
  -1  17   4       12.97       13.77      1.19 o 
   0  17   4       27.33       24.90      1.29 o 
   1  17   4       98.38       92.30      2.77 o 
   2  17   4       33.98       33.39      1.49 o 
   3  17   4       29.51       29.70      1.57 o 
   4  17   4        1.37        3.28      1.07 o 
   5  17   4       30.18       39.29      1.86 o 
  -6  18   4       10.42        9.04      1.61 o 
  -5  18   4      105.80      105.30      2.31 o 
  -4  18   4        0.04       -0.44      0.79 o 
  -3  18   4       34.22       32.54      1.56 o 
  -2  18   4        2.27        2.60      0.90 o 
  -1  18   4       12.66       11.65      1.23 o 
   0  18   4       82.67       76.85      2.38 o 
   1  18   4       30.40       31.33      1.47 o 
   2  18   4       17.01       20.65      1.29 o 
   3  18   4       25.46       27.16      1.50 o 
   4  18   4        8.18        8.57      1.20 o 
  -6  19   4        0.88       -0.93      1.71 o 
  -5  19   4        2.63        3.12      0.78 o 
  -4  19   4        7.68        7.44      0.97 o 
  -3  19   4        9.04        8.58      1.31 o 
  -2  19   4      129.06      120.97      7.01 o 
  -1  19   4       59.85       56.35      2.37 o 
   0  19   4        1.42        2.33      1.05 o 
   1  19   4        6.61        4.83      0.92 o 
   2  19   4        0.68        1.02      0.86 o 
   3  19   4        0.08        0.77      0.93 o 
   4  19   4        2.32        2.05      1.24 o 
  -5  20   4       18.60       23.20      2.38 o 
  -4  20   4       79.08       92.24      4.30 o 
  -3  20   4       44.15       43.94      2.17 o 
  -2  20   4        2.28        3.31      1.14 o 
  -1  20   4        0.23       -0.68      1.06 o 
   0  20   4        5.31        5.38      1.18 o 
   1  20   4       11.90       12.46      1.17 o 
   2  20   4        0.24        0.54      0.94 o 
   3  20   4        3.77        3.57      1.02 o 
  -4  21   4       39.63       42.16      2.70 o 
  -3  21   4        0.07       -0.21      1.25 o 
  -2  21   4       47.02       42.12      3.26 o 
  -1  21   4        0.06        0.35      1.11 o 
   0  21   4        2.23        2.03      1.23 o 
   1  21   4        1.47        2.13      1.02 o 
   2  21   4       35.14       34.15      1.79 o 
   3  21   4       11.91       11.57      1.21 o 
  -4  22   4       42.31       47.52      3.13 o 
  -3  22   4       10.30       12.25      1.78 o 
  -2  22   4       16.42       19.75      2.05 o 
  -1  22   4       13.12       13.77      1.47 o 
   0  22   4        3.64        5.20      2.32 o 
   1  22   4        0.15       -1.46      1.46 o 
   2  22   4        9.68        9.31      1.28 o 
  -3  23   4        6.72        7.76      1.74 o 
  -2  23   4       11.56       12.65      2.04 o 
  -1  23   4        6.69        6.94      1.31 o 
   0  23   4       26.21       31.06      2.36 o 
   1  23   4        2.55        0.64      1.55 o 
  -9   0   5       50.00       50.72      3.95 o 
  -7   0   5        8.18        7.37      0.70 o 
  -5   0   5        0.00        3.88      1.21 o 
  -3   0   5       28.33       30.67      0.90 o 
  -1   0   5      167.98      203.21      4.31 o 
   1   0   5      272.70      282.98      4.73 o 
   3   0   5     1009.98      922.15     30.20 o 
   5   0   5       69.36       75.16      4.65 o 
   7   0   5      115.94      122.23      6.49 o 
  -9   1   5        5.53        5.70      1.66 o 
  -8   1   5       27.88       29.46      0.91 o 
  -7   1   5       89.55       92.72      1.70 o 
  -6   1   5        7.78       10.22      0.45 o 
  -5   1   5      518.68      492.85      7.72 o 
  -4   1   5      248.22      230.17      3.84 o 
  -3   1   5       16.01       19.60      0.43 o 
  -2   1   5      132.32      135.50      1.87 o 
  -1   1   5      101.76      102.16      1.37 o 
   0   1   5        6.76        2.76      0.22 o 
   1   1   5       10.73       13.96      0.35 o 
   2   1   5       28.09       35.72      0.72 o 
   3   1   5       64.44       85.98      2.88 o 
   4   1   5        1.29        2.16      0.63 o 
   5   1   5      393.36      372.28      9.33 o 
   6   1   5        0.00        0.84      0.95 o 
   7   1   5        0.40        7.60      1.85 o 
  -9   2   5        7.28        7.67      1.66 o 
  -8   2   5        7.28        8.95      0.59 o 
  -7   2   5       12.32       11.96      0.56 o 
  -6   2   5       50.16       49.81      0.94 o 
  -5   2   5       32.46       39.03      0.84 o 
  -4   2   5     1142.59     1157.29     19.33 o 
  -3   2   5        1.17        1.75      0.56 o 
  -2   2   5       13.61       19.44      0.84 o 
  -1   2   5        0.04        0.69      0.16 o 
   0   2   5       24.52       27.39      0.46 o 
   1   2   5        9.34        6.92      0.34 o 
   2   2   5      344.17      348.35      6.33 o 
   3   2   5       61.15       58.41      1.31 o 
   4   2   5       27.11       22.54      1.01 o 
   5   2   5        3.13        9.17      2.20 o 
   6   2   5       24.14       23.36      1.35 o 
   7   2   5       28.24       26.80      2.16 o 
  -9   3   5        3.91        1.90      1.06 o 
  -8   3   5        0.56        1.08      0.47 o 
  -7   3   5        2.29        1.05      0.43 o 
  -6   3   5      117.17      120.50      1.89 o 
  -5   3   5      831.78      792.81     13.45 o 
  -4   3   5        0.01        0.06      0.72 o 
  -3   3   5       19.49       20.73      0.56 o 
  -2   3   5     1072.77     1079.76     17.61 o 
  -1   3   5       39.78       29.94      0.50 o 
   0   3   5       45.72       38.69      1.22 o 
   1   3   5      485.95      459.91      5.28 o 
   2   3   5      224.49      221.52      3.07 o 
   3   3   5        5.62        5.67      0.83 o 
   4   3   5       49.98       43.26      1.21 o 
   5   3   5        5.98        5.28      0.90 o 
   6   3   5        0.06        3.39      1.06 o 
   7   3   5        0.44        1.91      1.23 o 
  -9   4   5       12.54       14.70      1.26 o 
  -8   4   5        0.02       -0.39      0.45 o 
  -7   4   5        0.13       -0.39      0.39 o 
  -6   4   5        1.37        3.61      0.28 o 
  -5   4   5       51.50       54.89      1.43 o 
  -4   4   5      364.18      353.11      7.54 o 
  -3   4   5      104.00      108.26      2.34 o 
  -2   4   5       35.39       44.65      0.79 o 
  -1   4   5       37.75       40.83      0.72 o 
   0   4   5      645.39      652.51      8.02 o 
   1   4   5       12.50       16.72      0.44 o 
   2   4   5      142.56      150.64      2.82 o 
   3   4   5       52.99       47.49      1.13 o 
   4   4   5       58.94       60.03      1.65 o 
   5   4   5        4.98        5.65      1.32 o 
   6   4   5       25.24       26.04      1.45 o 
   7   4   5        4.87        6.58      1.50 o 
  -9   5   5       15.64       15.12      1.77 o 
  -8   5   5       14.31       15.75      0.70 o 
  -7   5   5        0.26        0.30      0.37 o 
  -6   5   5      157.44      150.45      2.32 o 
  -5   5   5       98.28      102.25      2.06 o 
  -4   5   5      160.35      151.31      2.70 o 
  -3   5   5      153.17      151.00      3.08 o 
  -2   5   5      126.75      127.03      1.93 o 
  -1   5   5       67.51       75.53      1.18 o 
   0   5   5       10.67       12.36      0.54 o 
   1   5   5       40.18       43.92      0.74 o 
   2   5   5       60.87       53.85      1.00 o 
   3   5   5        4.35        6.01      0.48 o 
   4   5   5        3.11        4.45      0.88 o 
   5   5   5       79.58       79.39      4.12 o 
   6   5   5        3.44        4.64      1.17 o 
   7   5   5        1.56        2.30      1.65 o 
  -9   6   5        0.50        1.73      1.48 o 
  -8   6   5      105.15      110.79      2.09 o 
  -7   6   5      111.33      111.11      2.05 o 
  -6   6   5       41.92       42.92      1.44 o 
  -5   6   5        1.29        1.31      0.42 o 
  -4   6   5      265.95      259.19      4.78 o 
  -3   6   5      274.22      265.91      5.05 o 
  -2   6   5      150.18      149.52      2.35 o 
  -1   6   5        7.15        6.49      0.37 o 
   0   6   5      203.54      203.42      2.89 o 
   1   6   5       36.65       41.27      0.75 o 
   2   6   5       67.49       67.36      1.41 o 
   3   6   5        4.43        2.05      0.45 o 
   4   6   5        0.13       -0.61      0.69 o 
   5   6   5       28.72       25.08      1.61 o 
   6   6   5       20.33       22.04      1.60 o 
   7   6   5       11.29       15.04      1.59 o 
  -8   7   5        3.90        5.45      0.49 o 
  -7   7   5        0.37        0.53      0.51 o 
  -6   7   5       67.48       66.08      1.66 o 
  -5   7   5       18.20       15.41      0.68 o 
  -4   7   5      105.51      103.85      1.97 o 
  -3   7   5        7.62        8.29      0.54 o 
  -2   7   5      102.44       97.92      1.68 o 
  -1   7   5      285.72      273.90      3.92 o 
   0   7   5      130.80      118.42      1.84 o 
   1   7   5      543.84      524.84      7.94 o 
   2   7   5        1.06        0.54      0.41 o 
   3   7   5       13.87        9.01      0.63 o 
   4   7   5       34.12       27.40      1.24 o 
   5   7   5        0.57        2.45      0.95 o 
   6   7   5        0.27        1.40      1.13 o 
  -8   8   5        0.00       -0.14      0.65 o 
  -7   8   5       27.97       24.76      0.93 o 
  -6   8   5       22.82       27.44      1.19 o 
  -5   8   5       14.41       14.22      0.68 o 
  -4   8   5       50.35       49.13      1.45 o 
  -3   8   5        0.14        1.11      0.37 o 
  -2   8   5        4.57        5.62      0.34 o 
  -1   8   5      354.81      369.09      5.62 o 
   0   8   5       62.87       58.71      1.08 o 
   1   8   5        6.54        6.80      0.45 o 
   2   8   5       67.06       59.24      1.29 o 
   3   8   5       25.40       26.32      1.05 o 
   4   8   5       26.94       27.71      1.56 o 
   5   8   5       22.83       26.19      1.45 o 
   6   8   5        8.29        7.69      1.34 o 
  -8   9   5        1.45        4.52      0.69 o 
  -7   9   5        1.98        0.80      0.49 o 
  -6   9   5       80.85       78.49      1.89 o 
  -5   9   5       13.45       10.61      0.62 o 
  -4   9   5        8.48        6.95      0.72 o 
  -3   9   5      185.40      165.04      3.20 o 
  -2   9   5       42.53       46.69      1.00 o 
  -1   9   5      227.81      228.72      3.72 o 
   0   9   5        1.76        4.11      0.42 o 
   1   9   5       13.89       15.86      0.87 o 
   2   9   5       29.94       23.97      1.10 o 
   3   9   5        2.27        2.45      0.57 o 
   4   9   5       12.41       12.67      0.82 o 
   5   9   5       27.07       25.03      1.40 o 
   6   9   5        7.32        8.36      1.30 o 
  -8  10   5      242.17      251.58      5.99 o 
  -7  10   5        1.01        1.08      0.45 o 
  -6  10   5        0.54        0.60      0.29 o 
  -5  10   5        4.01        3.75      0.57 o 
  -4  10   5        7.35        8.85      0.70 o 
  -3  10   5       24.77       25.52      0.77 o 
  -2  10   5      297.80      298.81      5.31 o 
  -1  10   5       17.92       19.48      0.84 o 
   0  10   5      486.04      465.78      8.02 o 
   1  10   5       15.66       14.52      0.66 o 
   2  10   5       19.29       16.03      0.83 o 
   3  10   5       18.75       15.19      0.83 o 
   4  10   5        0.40        1.19      0.62 o 
   5  10   5        8.81        8.17      1.05 o 
   6  10   5        0.02       -0.01      1.16 o 
  -8  11   5        7.96       11.43      1.70 o 
  -7  11   5        1.62        1.43      0.54 o 
  -6  11   5        9.60       10.61      0.58 o 
  -5  11   5       14.40       15.49      0.76 o 
  -4  11   5       20.12       15.50      0.83 o 
  -3  11   5        3.54        4.48      0.30 o 
  -2  11   5      325.97      304.78      5.43 o 
  -1  11   5      158.99      154.65      3.28 o 
   0  11   5      106.26      101.75      1.98 o 
   1  11   5      255.88      245.61      4.89 o 
   2  11   5      145.93      152.79      3.41 o 
   3  11   5        1.29        2.04      0.66 o 
   4  11   5        0.88        0.79      0.88 o 
   5  11   5        1.37        0.69      0.98 o 
   6  11   5        0.03       -0.10      1.87 o 
  -8  12   5        0.71        0.85      1.45 o 
  -7  12   5        8.09       10.63      0.87 o 
  -6  12   5        6.22        5.76      0.65 o 
  -5  12   5        5.92        7.25      0.58 o 
  -4  12   5       45.52       40.75      0.80 o 
  -3  12   5      150.08      151.28      2.83 o 
  -2  12   5        7.77        9.12      0.65 o 
  -1  12   5      323.59      316.72      6.73 o 
   0  12   5      196.59      190.53      3.61 o 
   1  12   5        5.75        7.68      0.97 o 
   2  12   5        8.48       12.45      0.99 o 
   3  12   5       81.45       83.32      2.12 o 
   4  12   5        0.10        1.11      0.85 o 
   5  12   5        0.04        0.20      0.94 o 
   6  12   5        2.40        2.45      1.16 o 
  -7  13   5        1.00        0.80      0.61 o 
  -6  13   5        1.51        2.69      0.53 o 
  -5  13   5       10.70       12.60      0.66 o 
  -4  13   5        4.57        3.97      0.36 o 
  -3  13   5       90.64       83.13      2.70 o 
  -2  13   5       52.59       54.51      1.79 o 
  -1  13   5        0.16        1.12      0.72 o 
   0  13   5      104.49      107.61      3.82 o 
   1  13   5      128.79      124.40      3.92 o 
   2  13   5        0.06        2.40      0.73 o 
   3  13   5       14.64       15.77      1.19 o 
   4  13   5       40.24       39.45      1.97 o 
   5  13   5       21.82       23.77      1.80 o 
  -7  14   5       73.67       81.35      3.00 o 
  -6  14   5       19.18       20.48      0.88 o 
  -5  14   5       43.74       43.22      1.64 o 
  -4  14   5       19.51       16.68      0.67 o 
  -3  14   5        1.76        2.70      0.75 o 
  -2  14   5      155.88      152.63      3.54 o 
  -1  14   5        5.19        5.08      0.70 o 
   0  14   5      120.78      112.57      3.29 o 
   1  14   5       49.99       46.10      1.52 o 
   2  14   5       70.83       70.52      2.39 o 
   3  14   5       59.02       61.85      1.78 o 
   4  14   5        0.36        0.64      0.91 o 
   5  14   5        0.38        6.07      1.43 o 
  -7  15   5       70.44       74.67      3.22 o 
  -6  15   5        3.24        3.28      0.64 o 
  -5  15   5       19.43       19.03      0.68 o 
  -4  15   5        3.14        3.19      0.48 o 
  -3  15   5       23.58       19.44      0.93 o 
  -2  15   5       92.93       89.50      3.47 o 
  -1  15   5      238.39      224.99      5.97 o 
   0  15   5       38.07       39.52      1.46 o 
   1  15   5       44.94       43.64      1.61 o 
   2  15   5       53.93       61.27      2.06 o 
   3  15   5       19.75       20.53      1.06 o 
   4  15   5        2.77        2.29      1.02 o 
   5  15   5      124.82      132.17      4.05 o 
  -6  16   5        3.31        5.16      0.74 o 
  -5  16   5       32.03       30.42      0.95 o 
  -4  16   5        0.82        0.21      0.67 o 
  -3  16   5        6.13        6.26      1.23 o 
  -2  16   5      100.34       97.80      5.81 o 
  -1  16   5       43.16       46.91      1.78 o 
   0  16   5      104.53       99.16      8.35 o 
   1  16   5       32.42       32.21      1.41 o 
   2  16   5        0.24        0.32      0.83 o 
   3  16   5       29.49       28.42      1.25 o 
   4  16   5       11.33       12.89      1.24 o 
  -6  17   5       12.79       13.24      1.39 o 
  -5  17   5        6.00        6.14      0.66 o 
  -4  17   5        2.48        1.81      0.74 o 
  -3  17   5        0.05        0.56      0.77 o 
  -2  17   5       55.84       51.60      2.10 o 
  -1  17   5       21.69       20.43      2.23 o 
   0  17   5       23.55       24.58      3.10 o 
   1  17   5       68.75       66.22      2.46 o 
   2  17   5       13.01       13.95      1.14 o 
   3  17   5        0.52        2.15      0.81 o 
   4  17   5        9.05       11.63      1.25 o 
  -6  18   5       12.90       14.73      2.35 o 
  -5  18   5        1.12        1.23      0.66 o 
  -4  18   5      165.37      158.43      8.05 o 
  -3  18   5      136.53      131.79      7.87 o 
  -2  18   5       32.14       29.58      2.01 o 
  -1  18   5        1.41        0.85      1.01 o 
   0  18   5        1.50        1.65      1.14 o 
   1  18   5        2.17        3.08      0.85 o 
   2  18   5       20.97       22.60      1.49 o 
   3  18   5        0.35        0.06      0.93 o 
   4  18   5       23.09       25.89      1.65 o 
  -5  19   5       73.32       76.28      3.80 o 
  -4  19   5        5.12        5.94      1.15 o 
  -3  19   5       38.44       36.82      2.76 o 
  -2  19   5        8.03        7.66      1.24 o 
  -1  19   5        4.61        2.30      1.54 o 
   0  19   5        2.20        2.25      1.11 o 
   1  19   5        5.27        5.71      1.24 o 
   2  19   5       16.66       15.99      1.42 o 
   3  19   5        4.24        6.19      1.27 o 
  -5  20   5        0.29       -0.13      2.29 o 
  -4  20   5        7.09       11.78      1.90 o 
  -3  20   5        0.25       -0.28      1.20 o 
  -2  20   5       65.29       70.91      3.44 o 
  -1  20   5        0.25       -1.13      1.13 o 
   0  20   5        6.71        6.83      1.70 o 
   1  20   5        0.23       -0.29      1.30 o 
   2  20   5        0.96        1.77      1.07 o 
   3  20   5       15.20       14.32      2.80 o 
  -4  21   5        0.19        3.26      1.52 o 
  -3  21   5        2.35        2.37      1.75 o 
  -2  21   5       11.62       16.56      1.92 o 
  -1  21   5        3.83        2.55      1.24 o 
   0  21   5        0.63        0.09      1.16 o 
   1  21   5       45.33       46.68      2.83 o 
   2  21   5        0.75        0.82      1.57 o 
  -3  22   5        0.00       -1.11      1.53 o 
  -2  22   5        1.81        1.35      1.42 o 
  -1  22   5        2.15        1.61      1.69 o 
   0  22   5        0.18       -0.42      1.31 o 
   1  22   5        8.36        9.56      1.71 o 
  -8   0   6        8.09       10.67      0.90 o 
  -6   0   6       28.85       28.39      1.03 o 
  -4   0   6        8.75       14.11      0.91 o 
  -2   0   6       11.40       11.42      0.64 o 
   0   0   6       64.92       57.81      1.60 o 
   2   0   6       30.92       35.67      1.79 o 
   4   0   6       19.49       17.40      1.62 o 
   6   0   6       26.42       26.75      2.29 o 
  -9   1   6       13.97       14.77      1.66 o 
  -8   1   6       62.06       62.60      1.32 o 
  -7   1   6      101.35      107.48      1.92 o 
  -6   1   6       19.58       18.50      0.60 o 
  -5   1   6       77.19       72.60      1.32 o 
  -4   1   6      135.68      134.27      2.22 o 
  -3   1   6       77.69       75.02      1.55 o 
  -2   1   6      132.07      132.68      1.98 o 
  -1   1   6       11.10        8.67      0.35 o 
   0   1   6      153.90      152.92      3.45 o 
   1   1   6        0.00        2.00      0.86 o 
   2   1   6      560.75      541.37      8.89 o 
   3   1   6       47.34       52.58      2.67 o 
   4   1   6        2.75        1.83      0.77 o 
   5   1   6       37.59       36.28      1.69 o 
   6   1   6        1.99        2.20      0.91 o 
  -9   2   6       48.79       51.79      3.28 o 
  -8   2   6        1.18        2.58      0.48 o 
  -7   2   6      111.68      122.10      2.14 o 
  -6   2   6       30.13       27.33      0.70 o 
  -5   2   6       20.16       20.17      0.55 o 
  -4   2   6       89.91       93.85      1.63 o 
  -3   2   6        3.01        3.08      0.30 o 
  -2   2   6        9.44        6.53      0.44 o 
  -1   2   6       10.82        9.93      0.35 o 
   0   2   6      265.11      264.42      4.21 o 
   1   2   6      563.28      518.61      7.79 o 
   2   2   6        2.19        2.04      0.66 o 
   3   2   6      410.96      391.32      7.27 o 
   4   2   6       71.66       74.10      2.09 o 
   5   2   6        5.21        7.15      0.90 o 
   6   2   6        2.27        1.46      0.97 o 
  -9   3   6       24.79       26.33      2.00 o 
  -8   3   6        1.68        0.78      0.44 o 
  -7   3   6       70.43       76.35      1.45 o 
  -6   3   6       12.06       11.95      0.46 o 
  -5   3   6       33.42       33.66      0.84 o 
  -4   3   6      500.24      466.55      8.00 o 
  -3   3   6        0.74        0.60      0.22 o 
  -2   3   6       21.31       20.23      0.45 o 
  -1   3   6        1.84        0.68      0.21 o 
   0   3   6      225.26      230.38      3.54 o 
   1   3   6       42.59       42.30      0.93 o 
   2   3   6      226.97      215.87      3.50 o 
   3   3   6        0.00        0.09      0.56 o 
   4   3   6       60.18       62.76      2.20 o 
   5   3   6       45.63       46.47      2.13 o 
   6   3   6       31.85       30.96      1.99 o 
  -8   4   6       11.26       13.03      0.60 o 
  -7   4   6       27.52       27.33      1.07 o 
  -6   4   6        6.83        5.85      0.36 o 
  -5   4   6       74.72       75.61      1.83 o 
  -4   4   6       35.36       42.63      1.13 o 
  -3   4   6        6.77        6.56      0.69 o 
  -2   4   6        1.54        1.74      0.29 o 
  -1   4   6       20.14       25.01      0.63 o 
   0   4   6      122.36      124.00      1.93 o 
   1   4   6       74.43       74.12      1.44 o 
   2   4   6      141.43      151.83      2.78 o 
   3   4   6        8.43       12.01      0.68 o 
   4   4   6       26.19       25.92      1.38 o 
   5   4   6       30.94       27.80      1.60 o 
   6   4   6        0.90        3.36      1.74 o 
  -8   5   6       68.28       70.69      1.77 o 
  -7   5   6        2.61        3.51      0.52 o 
  -6   5   6       26.30       26.54      1.08 o 
  -5   5   6        0.92        3.09      0.59 o 
  -4   5   6        3.53        5.50      0.79 o 
  -3   5   6       30.43       33.86      0.84 o 
  -2   5   6      109.21      111.29      2.08 o 
  -1   5   6       54.71       46.79      0.95 o 
   0   5   6      354.09      341.72      5.18 o 
   1   5   6      105.40       98.72      1.74 o 
   2   5   6      224.65      212.29      3.84 o 
   3   5   6       35.31       33.12      1.16 o 
   4   5   6        5.98        4.93      1.00 o 
   5   5   6       10.55       11.58      1.31 o 
   6   5   6       39.00       35.00      2.10 o 
  -8   6   6        4.50        4.61      0.74 o 
  -7   6   6        7.96        8.92      0.64 o 
  -6   6   6        4.46        4.12      0.90 o 
  -5   6   6      107.27       97.84      2.23 o 
  -4   6   6      450.92      465.55      8.75 o 
  -3   6   6      243.67      217.81      4.13 o 
  -2   6   6       55.04       48.68      2.14 o 
  -1   6   6      171.34      183.06      2.91 o 
   0   6   6      809.85      748.49     12.33 o 
   1   6   6      129.66      122.82      2.10 o 
   2   6   6       72.43       72.67      4.16 o 
   3   6   6        5.28        4.69      0.63 o 
   4   6   6      103.13       98.38      2.90 o 
   5   6   6       20.98       21.48      1.65 o 
   6   6   6       12.40       14.32      1.61 o 
  -8   7   6       16.05       20.52      1.65 o 
  -7   7   6        0.29        0.53      0.47 o 
  -6   7   6       70.89       67.57      1.89 o 
  -5   7   6        0.41        0.43      0.58 o 
  -4   7   6      305.33      282.04      5.42 o 
  -3   7   6      152.90      153.50      2.98 o 
  -2   7   6      270.77      251.86      4.28 o 
  -1   7   6       51.96       52.65      1.16 o 
   0   7   6        4.59        6.59      0.59 o 
   1   7   6       11.40        8.43      0.61 o 
   2   7   6       12.39       12.67      0.87 o 
   3   7   6       73.83       77.35      1.98 o 
   4   7   6       10.82       15.68      1.26 o 
   5   7   6        3.60        7.08      1.13 o 
   6   7   6       28.16       29.32      2.04 o 
  -8   8   6       79.88       89.90      2.08 o 
  -7   8   6       14.71       13.50      0.69 o 
  -6   8   6        0.00        1.08      0.65 o 
  -5   8   6       41.77       39.86      1.22 o 
  -4   8   6       66.97       73.90      1.87 o 
  -3   8   6       18.29       21.97      0.76 o 
  -2   8   6      140.50      136.64      2.55 o 
  -1   8   6        1.73        3.80      0.53 o 
   0   8   6        6.91        9.74      0.54 o 
   1   8   6        0.70        1.29      0.48 o 
   2   8   6        8.06        8.67      0.57 o 
   3   8   6        0.58        2.15      0.67 o 
   4   8   6        7.28        7.91      1.09 o 
   5   8   6       22.13       18.81      1.32 o 
   6   8   6        0.05        3.76      1.30 o 
  -8   9   6       55.75       58.64      1.76 o 
  -7   9   6       50.11       52.21      1.36 o 
  -6   9   6       66.77       68.67      1.95 o 
  -5   9   6       22.82       27.35      1.02 o 
  -4   9   6       39.62       44.26      1.89 o 
  -3   9   6        0.21        2.26      0.31 o 
  -2   9   6      476.01      462.49      8.17 o 
  -1   9   6      110.17      102.50      2.30 o 
   0   9   6        7.18       10.26      1.24 o 
   1   9   6       73.86       64.46      1.39 o 
   2   9   6       23.36       19.54      0.90 o 
   3   9   6        5.61        6.08      0.72 o 
   4   9   6       84.65       79.92      2.53 o 
   5   9   6       15.40       18.11      1.33 o 
  -8  10   6        0.02       -1.78      1.91 o 
  -7  10   6        3.10        3.84      0.96 o 
  -6  10   6        0.76        2.29      0.62 o 
  -5  10   6       32.28       32.18      1.19 o 
  -4  10   6       13.20       12.94      0.86 o 
  -3  10   6      353.07      328.13      6.25 o 
  -2  10   6       12.86       14.28      0.76 o 
  -1  10   6      339.20      348.58      7.03 o 
   0  10   6        6.51        7.86      0.55 o 
   1  10   6        0.64        0.89      0.48 o 
   2  10   6        4.89        4.73      0.61 o 
   3  10   6        3.78        5.14      0.75 o 
   4  10   6        2.96        4.30      0.92 o 
   5  10   6       70.59       73.23      3.38 o 
  -7  11   6        0.00       -0.55      0.68 o 
  -6  11   6        2.46        3.39      0.80 o 
  -5  11   6       16.22       14.35      0.87 o 
  -4  11   6      112.32      113.29      3.03 o 
  -3  11   6      127.10      122.94      2.34 o 
  -2  11   6       42.27       42.11      1.23 o 
  -1  11   6       35.77       35.93      2.07 o 
   0  11   6      104.18       95.54      2.13 o 
   1  11   6        0.04       -0.43      0.56 o 
   2  11   6        3.19        5.54      0.66 o 
   3  11   6       54.48       49.79      1.53 o 
   4  11   6        1.01        2.47      0.92 o 
   5  11   6       41.16       43.41      2.19 o 
  -7  12   6       11.89       14.03      0.98 o 
  -6  12   6       80.63       84.56      2.08 o 
  -5  12   6        0.89        0.76      0.68 o 
  -4  12   6        0.66        2.83      0.35 o 
  -3  12   6        0.62        1.33      0.51 o 
  -2  12   6      105.70      109.84      2.65 o 
  -1  12   6       37.39       33.70      1.28 o 
   0  12   6       31.22       40.06      1.47 o 
   1  12   6       63.57       59.86      2.45 o 
   2  12   6      103.05       94.58      2.78 o 
   3  12   6       20.51       21.44      1.35 o 
   4  12   6       11.49       13.78      1.48 o 
   5  12   6        1.27        5.41      1.25 o 
  -7  13   6        3.02        3.38      1.04 o 
  -6  13   6        2.30        4.20      0.55 o 
  -5  13   6       13.14       12.59      0.66 o 
  -4  13   6      144.83      159.19      4.58 o 
  -3  13   6        5.37        5.87      0.75 o 
  -2  13   6      203.23      197.43      5.64 o 
  -1  13   6        0.10        3.07      0.70 o 
   0  13   6       26.33       27.20      1.56 o 
   1  13   6        7.34        7.60      0.89 o 
   2  13   6       23.93       27.19      1.14 o 
   3  13   6        1.61        1.82      0.84 o 
   4  13   6        0.42        0.66      1.14 o 
   5  13   6        7.62       11.46      1.45 o 
  -7  14   6       17.16       20.72      1.69 o 
  -6  14   6        0.07        0.04      0.52 o 
  -5  14   6        0.07        0.68      0.52 o 
  -4  14   6       40.10       37.53      1.99 o 
  -3  14   6       87.28       80.16      3.52 o 
  -2  14   6        3.17        2.68      0.64 o 
  -1  14   6      151.96      147.78      3.50 o 
   0  14   6      128.24      126.32      4.12 o 
   1  14   6        1.81        2.55      0.90 o 
   2  14   6        1.33        2.31      0.69 o 
   3  14   6       15.06       18.47      1.24 o 
   4  14   6       39.99       45.95      1.98 o 
  -6  15   6        0.74        0.83      0.60 o 
  -5  15   6       23.15       22.88      1.03 o 
  -4  15   6       35.52       32.88      1.59 o 
  -3  15   6       10.25        9.97      1.28 o 
  -2  15   6       48.90       47.78      2.63 o 
  -1  15   6        0.33        0.95      0.76 o 
   0  15   6       23.41       28.17      2.56 o 
   1  15   6       15.41       14.39      1.14 o 
   2  15   6        2.35        2.22      0.83 o 
   3  15   6        1.97        4.12      0.82 o 
   4  15   6       32.21       35.10      1.78 o 
  -6  16   6        5.29        4.09      2.86 o 
  -5  16   6       35.70       46.77      2.61 o 
  -4  16   6        4.88        6.41      0.67 o 
  -3  16   6       12.22       12.19      1.85 o 
  -2  16   6       41.99       40.90      1.65 o 
  -1  16   6       32.16       32.27      1.95 o 
   0  16   6       16.42       17.77      1.59 o 
   1  16   6       57.55       55.69      3.33 o 
   2  16   6        5.76        5.29      0.90 o 
   3  16   6       68.27       69.24      2.02 o 
   4  16   6        1.06        1.59      1.08 o 
  -6  17   6        1.06        2.74      2.10 o 
  -5  17   6       34.95       37.56      3.75 o 
  -4  17   6       45.96       45.61      1.81 o 
  -3  17   6        0.05       -0.02      0.81 o 
  -2  17   6        1.96        1.50      0.85 o 
  -1  17   6       11.06       12.42      1.28 o 
   0  17   6        4.15        3.95      1.04 o 
   1  17   6       50.49       45.59      3.56 o 
   2  17   6       35.72       36.76      1.86 o 
   3  17   6        4.24       11.73      1.40 o 
  -5  18   6        0.17       -0.01      1.39 o 
  -4  18   6       41.04       41.24      3.22 o 
  -3  18   6       28.69       19.78      1.66 o 
  -2  18   6        0.62       -0.47      1.37 o 
  -1  18   6       17.49       19.02      1.46 o 
   0  18   6       77.68       71.98      4.27 o 
   1  18   6       21.99       22.29      1.61 o 
   2  18   6       39.23       41.79      2.06 o 
   3  18   6       80.46       88.14      3.77 o 
  -4  19   6        7.36        8.17      2.09 o 
  -3  19   6        1.35        3.08      1.11 o 
  -2  19   6        3.83        3.10      1.26 o 
  -1  19   6       39.98       42.93      2.70 o 
   0  19   6       49.85       48.15      5.36 o 
   1  19   6        2.36        3.18      1.47 o 
   2  19   6       36.20       40.71      4.52 o 
  -4  20   6       31.99       37.74      3.63 o 
  -3  20   6       11.44       15.24      1.89 o 
  -2  20   6        3.36        7.22      1.78 o 
  -1  20   6       31.90       30.87      2.28 o 
   0  20   6       21.22       25.23      3.22 o 
   1  20   6        7.90        8.11      1.82 o 
  -2  21   6       62.84       71.23      3.53 o 
  -1  21   6        0.51        2.92      1.68 o 
   0  21   6       38.49       45.21      2.76 o 
  -7   0   7       52.07       53.88      1.60 o 
  -5   0   7      211.12      205.65      4.75 o 
  -3   0   7        2.20        2.58      1.08 o 
  -1   0   7      129.80      116.88      2.43 o 
   1   0   7        9.59       10.84      1.08 o 
   3   0   7      110.64      109.37      3.30 o 
   5   0   7        0.01        3.12      1.39 o 
  -8   1   7        0.64        0.98      0.52 o 
  -7   1   7       58.94       62.70      1.26 o 
  -6   1   7        4.84        4.65      0.38 o 
  -5   1   7       27.54       30.06      0.73 o 
  -4   1   7       36.92       31.06      0.82 o 
  -3   1   7      399.90      358.66      6.85 o 
  -2   1   7        1.21        0.76      0.28 o 
  -1   1   7        6.34       12.11      0.73 o 
   0   1   7       13.35       13.54      0.51 o 
   1   1   7      171.57      163.56      2.86 o 
   2   1   7        7.43        7.72      0.65 o 
   3   1   7       64.35       63.20      1.56 o 
   4   1   7       29.90       25.55      1.38 o 
   5   1   7       16.82       18.62      1.30 o 
  -8   2   7       14.45       15.94      1.11 o 
  -7   2   7       19.55       19.81      0.64 o 
  -6   2   7        9.55        9.92      0.44 o 
  -5   2   7       31.26       32.44      0.76 o 
  -4   2   7        9.89        9.50      0.46 o 
  -3   2   7       12.52       16.73      0.58 o 
  -2   2   7       58.04       40.36      0.86 o 
  -1   2   7        0.87        1.49      0.29 o 
   0   2   7      272.74      234.12      3.77 o 
   1   2   7       35.86       40.81      0.93 o 
   2   2   7       40.82       44.21      2.18 o 
   3   2   7       18.09       20.70      0.93 o 
   4   2   7       12.57       15.86      1.15 o 
   5   2   7        2.36        1.86      0.87 o 
  -8   3   7       12.30       13.30      0.91 o 
  -7   3   7        8.61        8.88      0.60 o 
  -6   3   7        9.69       10.03      0.55 o 
  -5   3   7       19.46       18.02      0.59 o 
  -4   3   7       30.06       25.31      0.71 o 
  -3   3   7      116.52      106.54      1.93 o 
  -2   3   7       22.87       24.70      0.70 o 
  -1   3   7       53.90       48.71      1.05 o 
   0   3   7       44.71       42.89      1.14 o 
   1   3   7      122.29      115.31      2.10 o 
   2   3   7      126.34      114.34      2.23 o 
   3   3   7        3.88        5.14      0.92 o 
   4   3   7       10.43       12.23      1.25 o 
   5   3   7        0.43        0.76      1.06 o 
  -8   4   7        4.22        4.38      0.99 o 
  -7   4   7       21.18       21.47      0.87 o 
  -6   4   7       21.38       21.50      0.74 o 
  -5   4   7        0.00        0.12      0.61 o 
  -4   4   7       35.42       37.04      0.90 o 
  -3   4   7        1.42        2.67      0.26 o 
  -2   4   7       75.78       72.04      1.37 o 
  -1   4   7       30.75       32.08      0.92 o 
   0   4   7       50.13       48.82      0.97 o 
   1   4   7        4.65        6.94      0.50 o 
   2   4   7       36.01       36.05      1.04 o 
   3   4   7       20.76       19.93      1.05 o 
   4   4   7        6.29        6.25      0.92 o 
   5   4   7       11.42       14.52      1.31 o 
  -8   5   7        3.59        4.12      0.78 o 
  -7   5   7        6.42        7.97      0.61 o 
  -6   5   7       15.04       15.19      0.96 o 
  -5   5   7        1.72        1.55      0.66 o 
  -4   5   7       86.30       77.63      1.62 o 
  -3   5   7       39.71       36.88      0.76 o 
  -2   5   7       34.39       31.59      0.78 o 
  -1   5   7        8.07        5.87      0.45 o 
   0   5   7        0.73        1.12      0.39 o 
   1   5   7       55.69       48.35      1.07 o 
   2   5   7        1.44        4.84      0.60 o 
   3   5   7        5.06        6.38      0.87 o 
   4   5   7        5.75        5.55      1.13 o 
   5   5   7       39.90       40.36      2.03 o 
  -8   6   7        2.08        3.28      0.94 o 
  -7   6   7       29.79       33.80      1.07 o 
  -6   6   7        0.89        0.82      0.67 o 
  -5   6   7        7.80        7.24      0.88 o 
  -4   6   7      118.20      112.01      3.45 o 
  -3   6   7        1.69        1.62      0.43 o 
  -2   6   7       35.13       31.07      0.82 o 
  -1   6   7        6.17        6.45      0.47 o 
   0   6   7       86.90       79.01      1.53 o 
   1   6   7        9.48        7.42      0.55 o 
   2   6   7       47.69       45.85      1.18 o 
   3   6   7       17.26       14.84      1.14 o 
   4   6   7       35.45       32.45      2.01 o 
   5   6   7        4.48        7.60      2.62 o 
  -8   7   7       15.76       18.93      1.63 o 
  -7   7   7       55.37       61.44      2.43 o 
  -6   7   7        0.47        0.23      0.72 o 
  -5   7   7        3.66        3.54      0.83 o 
  -4   7   7       27.62       28.07      2.34 o 
  -3   7   7       86.92       82.16      1.62 o 
  -2   7   7       27.23       27.00      0.78 o 
  -1   7   7       26.10       26.44      0.80 o 
   0   7   7        0.92        1.28      0.44 o 
   1   7   7       25.39       26.92      0.87 o 
   2   7   7       62.56       56.30      1.48 o 
   3   7   7       99.17       94.13      2.60 o 
   4   7   7        0.43        1.02      1.14 o 
   5   7   7        8.91        9.70      1.48 o 
  -8   8   7        0.34       -0.68      1.28 o 
  -7   8   7       35.93       41.96      1.54 o 
  -6   8   7        2.42        3.05      0.89 o 
  -5   8   7        4.08        2.72      1.05 o 
  -4   8   7        7.46        9.94      0.88 o 
  -3   8   7       73.69       70.54      1.44 o 
  -2   8   7       10.12       10.01      0.60 o 
  -1   8   7       40.05       37.87      0.99 o 
   0   8   7        0.04        0.04      0.48 o 
   1   8   7       48.83       50.07      1.19 o 
   2   8   7        9.17        9.18      0.72 o 
   3   8   7       18.35       23.46      1.29 o 
   4   8   7        0.36        1.51      0.98 o 
   5   8   7        0.97        4.85      1.31 o 
  -7   9   7        5.27        6.06      0.88 o 
  -6   9   7       30.40       31.37      1.64 o 
  -5   9   7        3.38        3.05      1.11 o 
  -4   9   7       27.66       27.58      1.32 o 
  -3   9   7       40.77       40.06      1.29 o 
  -2   9   7       14.27       13.15      0.69 o 
  -1   9   7        0.51        0.23      0.54 o 
   0   9   7        3.97        4.72      0.58 o 
   1   9   7       13.93       13.08      0.74 o 
   2   9   7        5.29        7.79      0.71 o 
   3   9   7       14.99       16.72      0.99 o 
   4   9   7        1.19        4.31      0.98 o 
   5   9   7       51.17       48.43      2.39 o 
  -7  10   7        6.14        7.86      2.45 o 
  -6  10   7       24.11       26.45      1.50 o 
  -5  10   7       30.00       27.66      1.80 o 
  -4  10   7      150.84      148.73      3.49 o 
  -3  10   7        0.80        1.12      0.64 o 
  -2  10   7        0.02        2.16      0.83 o 
  -1  10   7        5.63        4.54      0.63 o 
   0  10   7        9.31       11.37      0.72 o 
   1  10   7        5.34        3.48      0.63 o 
   2  10   7       55.03       55.72      2.16 o 
   3  10   7        1.68        2.57      0.79 o 
   4  10   7       71.26       66.32      2.32 o 
  -7  11   7       58.43       66.22      2.86 o 
  -6  11   7        0.59        0.14      0.96 o 
  -5  11   7        0.79        1.29      0.80 o 
  -4  11   7        5.38        8.84      0.89 o 
  -3  11   7        8.28        8.13      0.60 o 
  -2  11   7      226.35      223.12      4.96 o 
  -1  11   7        2.61        1.75      0.63 o 
   0  11   7       44.66       46.44      1.55 o 
   1  11   7       18.43       18.02      0.94 o 
   2  11   7        0.27        1.61      0.90 o 
   3  11   7       38.44       41.21      1.69 o 
   4  11   7        6.75       11.29      1.45 o 
  -7  12   7       24.91       30.80      2.13 o 
  -6  12   7        3.42        4.11      1.28 o 
  -5  12   7        3.08        2.73      0.99 o 
  -4  12   7       13.47       17.82      1.21 o 
  -3  12   7        3.26        3.37      0.61 o 
  -2  12   7       18.75       21.81      1.19 o 
  -1  12   7        6.40        5.44      0.70 o 
   0  12   7       87.69       87.50      3.75 o 
   1  12   7        0.23        2.66      0.78 o 
   2  12   7       21.94       21.92      1.29 o 
   3  12   7       23.70       25.19      1.47 o 
   4  12   7        2.10        2.92      1.25 o 
  -6  13   7        0.05       -1.65      1.65 o 
  -5  13   7        2.83        2.93      1.05 o 
  -4  13   7       12.69       14.40      1.15 o 
  -3  13   7        0.09       -0.22      0.52 o 
  -2  13   7       15.99       17.75      1.13 o 
  -1  13   7       24.48       22.32      1.14 o 
   0  13   7        0.25        2.60      0.97 o 
   1  13   7       20.84       22.33      1.35 o 
   2  13   7       19.39       21.38      1.48 o 
   3  13   7        0.80        0.96      0.83 o 
   4  13   7        0.01        0.70      1.31 o 
  -6  14   7       49.34       52.05      1.91 o 
  -5  14   7       30.16       37.68      2.07 o 
  -4  14   7        5.34        6.25      1.07 o 
  -3  14   7        5.08        6.76      0.65 o 
  -2  14   7        2.87        2.15      0.67 o 
  -1  14   7        0.10       -0.88      0.88 o 
   0  14   7       41.48       45.88      2.10 o 
   1  14   7       33.80       36.05      2.36 o 
   2  14   7       20.07       21.78      1.55 o 
   3  14   7       37.07       39.27      1.62 o 
  -6  15   7       11.81       13.71      1.48 o 
  -5  15   7        0.00       -0.04      1.10 o 
  -4  15   7        9.27       13.00      1.26 o 
  -3  15   7       79.35       75.73      2.94 o 
  -2  15   7       54.50       48.14      2.29 o 
  -1  15   7        2.81        3.71      1.07 o 
   0  15   7        6.96        9.65      1.63 o 
   1  15   7       37.18       38.06      2.76 o 
   2  15   7        0.00        0.31      1.97 o 
   3  15   7       59.49       62.21      2.55 o 
  -5  16   7       40.38       46.09      2.61 o 
  -4  16   7        3.89        4.30      1.40 o 
  -3  16   7       11.59       11.22      1.67 o 
  -2  16   7        3.11        2.79      0.85 o 
  -1  16   7       22.94       22.90      1.50 o 
   0  16   7       27.13       24.05      1.70 o 
   1  16   7       12.27       16.59      1.35 o 
   2  16   7       20.15       21.74      1.99 o 
  -5  17   7        1.50        2.97      1.44 o 
  -4  17   7        0.00       -1.00      1.34 o 
  -3  17   7       15.34       17.86      1.39 o 
  -2  17   7       13.90       14.12      1.76 o 
  -1  17   7       13.72       13.35      2.12 o 
   0  17   7        1.62        3.30      1.08 o 
   1  17   7       37.35       45.53      2.64 o 
   2  17   7        9.53        9.59      1.28 o 
  -4  18   7        1.73        2.38      1.75 o 
  -3  18   7       43.20       47.70      5.15 o 
  -2  18   7        9.36       11.58      1.81 o 
  -1  18   7        0.00       -0.31      1.11 o 
   0  18   7       85.46       82.95      5.62 o 
   1  18   7        3.44        6.38      1.72 o 
  -3  19   7        6.13        8.57      1.78 o 
  -2  19   7        1.67        0.92      1.44 o 
  -1  19   7       37.65       43.66      2.76 o 
   0  19   7        1.33        1.64      1.48 o 
  -8   0   8       11.40       14.00      2.29 o 
  -6   0   8        2.32        3.20      0.61 o 
  -4   0   8        1.77        2.23      0.62 o 
  -2   0   8       15.72       12.07      0.91 o 
   0   0   8       14.41       15.96      1.16 o 
   2   0   8       16.44       23.29      2.33 o 
   4   0   8      101.38      100.97      3.56 o 
  -8   1   8        0.18        0.22      1.28 o 
  -7   1   8       27.29       28.10      0.90 o 
  -6   1   8       25.63       27.51      0.81 o 
  -5   1   8        2.25        2.82      0.41 o 
  -4   1   8        0.11       -0.20      0.39 o 
  -3   1   8      144.91      127.56      2.61 o 
  -2   1   8       81.75       73.28      2.20 o 
  -1   1   8       10.80       11.68      0.79 o 
   0   1   8        0.04        0.45      0.42 o 
   1   1   8        3.06        4.96      0.47 o 
   2   1   8       29.97       31.20      0.97 o 
   3   1   8       56.51       52.32      1.73 o 
   4   1   8        4.78        9.19      1.13 o 
  -8   2   8        0.41        0.06      1.36 o 
  -7   2   8        0.07        0.38      0.58 o 
  -6   2   8        1.91        2.59      0.36 o 
  -5   2   8        4.45        5.70      0.42 o 
  -4   2   8        6.36        5.30      0.44 o 
  -3   2   8       69.76       58.70      1.42 o 
  -2   2   8       23.00       19.53      1.09 o 
  -1   2   8        0.02        0.49      0.43 o 
   0   2   8        3.45        2.13      0.45 o 
   1   2   8       73.19       70.63      1.53 o 
   2   2   8        0.00        0.03      0.58 o 
   3   2   8        0.31        7.26      1.77 o 
   4   2   8        0.26        3.07      1.07 o 
  -7   3   8        0.36        0.64      0.57 o 
  -6   3   8       31.15       34.08      1.14 o 
  -5   3   8        5.55        5.60      0.39 o 
  -4   3   8       64.43       60.31      1.36 o 
  -3   3   8       12.34        9.90      0.56 o 
  -2   3   8      207.47      186.78      3.64 o 
  -1   3   8        7.50       11.12      0.57 o 
   0   3   8        3.24        3.30      0.45 o 
   1   3   8        6.04       10.17      0.69 o 
   2   3   8        0.27        0.61      0.62 o 
   3   3   8       84.19       80.02      3.16 o 
   4   3   8       41.59       40.24      1.83 o 
  -7   4   8        3.78        3.60      0.65 o 
  -6   4   8       13.05       13.62      0.78 o 
  -5   4   8       18.69       18.51      0.83 o 
  -4   4   8        6.49        7.74      0.56 o 
  -3   4   8       39.24       37.53      2.06 o 
  -2   4   8        9.44       10.19      0.64 o 
  -1   4   8        4.60        3.40      0.53 o 
   0   4   8       11.94        9.76      0.56 o 
   1   4   8       69.53       69.04      2.54 o 
   2   4   8        0.09        0.17      0.62 o 
   3   4   8        0.36        3.83      0.98 o 
   4   4   8       21.08       28.72      1.76 o 
  -7   5   8        0.43       -0.84      0.87 o 
  -6   5   8        0.49        0.21      0.50 o 
  -5   5   8        6.10        7.45      0.63 o 
  -4   5   8        1.38        1.27      0.37 o 
  -3   5   8       54.29       47.48      1.26 o 
  -2   5   8       19.51       18.35      0.90 o 
  -1   5   8        1.23        1.04      0.44 o 
   0   5   8       14.48       15.35      1.15 o 
   1   5   8       11.05       14.45      0.75 o 
   2   5   8       14.51       17.13      0.95 o 
   3   5   8       17.88       17.87      1.03 o 
   4   5   8       17.47       20.74      1.39 o 
  -7   6   8        2.47        5.06      0.66 o 
  -6   6   8       31.05       32.28      1.91 o 
  -5   6   8       30.95       31.07      1.10 o 
  -4   6   8       96.99       87.80      2.32 o 
  -3   6   8       32.06       30.04      0.84 o 
  -2   6   8       14.17       11.72      0.75 o 
  -1   6   8        3.29        5.24      0.52 o 
   0   6   8       78.89       74.17      2.27 o 
   1   6   8       84.72       77.75      1.77 o 
   2   6   8        4.81        7.60      0.77 o 
   3   6   8       21.19       24.51      1.19 o 
   4   6   8        6.15        6.83      1.34 o 
  -7   7   8       44.14       43.53      3.37 o 
  -6   7   8       15.62       17.22      2.86 o 
  -5   7   8        8.25       10.72      0.60 o 
  -4   7   8        0.01        0.30      0.52 o 
  -3   7   8       23.55       22.49      0.73 o 
  -2   7   8        1.61        1.96      0.43 o 
  -1   7   8       26.24       22.81      0.80 o 
   0   7   8        0.97        1.40      0.58 o 
   1   7   8        4.75        7.08      0.64 o 
   2   7   8       19.41       20.22      1.16 o 
   3   7   8       11.23       14.35      1.09 o 
   4   7   8       11.70       10.60      1.18 o 
  -7   8   8        1.65        2.48      1.85 o 
  -6   8   8        5.97        5.24      1.25 o 
  -5   8   8       11.56       12.59      1.35 o 
  -4   8   8        3.40        2.43      1.11 o 
  -3   8   8       14.36       13.64      0.62 o 
  -2   8   8       22.99       20.37      0.76 o 
  -1   8   8       16.90       16.43      0.76 o 
   0   8   8        0.01       -0.45      0.60 o 
   1   8   8        3.25        4.48      0.59 o 
   2   8   8        5.14        8.41      1.01 o 
   3   8   8        0.15        0.67      0.80 o 
   4   8   8        4.69        3.41      1.07 o 
  -7   9   8       20.62       18.52      2.80 o 
  -6   9   8       16.10       18.77      1.74 o 
  -5   9   8       23.95       24.51      1.84 o 
  -4   9   8        7.70        7.60      1.36 o 
  -3   9   8        0.03        0.22      0.49 o 
  -2   9   8      113.46      114.10      2.52 o 
  -1   9   8        1.69        3.02      0.55 o 
   0   9   8        2.16        2.46      0.80 o 
   1   9   8        0.30        2.93      0.79 o 
   2   9   8      122.19      118.90      3.14 o 
   3   9   8       10.79       12.71      0.96 o 
  -6  10   8        0.85        0.48      1.24 o 
  -5  10   8        0.05        1.43      1.14 o 
  -4  10   8        0.24       -0.18      1.09 o 
  -3  10   8       10.53       11.33      0.71 o 
  -2  10   8        6.29        8.66      0.58 o 
  -1  10   8       28.85       31.44      1.36 o 
   0  10   8       26.63       27.01      1.11 o 
   1  10   8       82.03       81.39      2.50 o 
   2  10   8       15.97       21.64      1.36 o 
   3  10   8       24.92       25.66      1.38 o 
  -6  11   8       16.50       17.18      2.16 o 
  -5  11   8        2.75        3.05      1.65 o 
  -4  11   8        1.60        2.20      2.80 o 
  -3  11   8        1.15       -0.14      0.49 o 
  -2  11   8       24.79       23.65      1.04 o 
  -1  11   8       90.67       87.25      3.19 o 
   0  11   8        0.04        3.16      0.79 o 
   1  11   8        0.74        2.66      0.79 o 
   2  11   8        3.06        3.20      0.82 o 
   3  11   8        0.50        1.74      1.11 o 
  -6  12   8       61.49       67.71      3.88 o 
  -5  12   8       10.23       13.49      2.23 o 
  -4  12   8       52.07       59.57      3.37 o 
  -3  12   8        0.18        0.00      0.53 o 
  -2  12   8        0.01       -0.59      0.62 o 
  -1  12   8       10.48       11.00      0.77 o 
   0  12   8       63.75       65.15      3.12 o 
   1  12   8       18.63       16.76      1.46 o 
   2  12   8        0.03        1.66      1.23 o 
   3  12   8        1.62        1.81      1.16 o 
  -5  13   8       28.63       31.25      2.86 o 
  -4  13   8       11.67       17.43      1.62 o 
  -3  13   8        1.54        1.64      0.56 o 
  -2  13   8        4.21        4.56      0.91 o 
  -1  13   8        4.76        3.94      1.04 o 
   0  13   8        8.13        9.48      1.46 o 
   1  13   8       17.10       21.38      1.88 o 
   2  13   8       18.83       20.88      1.99 o 
  -5  14   8       15.11       17.56      2.29 o 
  -4  14   8       11.77       14.74      1.48 o 
  -3  14   8        2.97        2.67      0.76 o 
  -2  14   8        5.64        4.85      0.82 o 
  -1  14   8       12.94       13.73      1.25 o 
   0  14   8       21.04       20.89      1.21 o 
   1  14   8       41.32       41.41      1.64 o 
   2  14   8        7.18        5.60      1.20 o 
  -4  15   8        1.99        1.21      1.59 o 
  -3  15   8        3.81        4.14      0.91 o 
  -2  15   8        1.78        2.71      0.96 o 
  -1  15   8       30.71       30.13      1.96 o 
   0  15   8       11.42       12.11      1.27 o 
   1  15   8        1.79        3.20      0.92 o 
  -4  16   8       32.81       34.17      3.05 o 
  -3  16   8        1.37        2.69      1.28 o 
  -2  16   8        8.91        8.65      1.62 o 
  -1  16   8        1.23        1.82      1.78 o 
   0  16   8       15.44       18.21      1.84 o 
   1  16   8       33.74       34.75      3.44 o 
  -3  17   8        1.17        1.51      1.40 o 
  -2  17   8        3.39        5.98      1.56 o 
  -1  17   8        1.80        0.59      1.37 o 
  -5   0   9        0.32        0.82      0.64 o 
  -3   0   9        1.03        1.25      0.71 o 
  -1   0   9       14.93       15.99      1.21 o 
   1   0   9       13.80       15.65      1.17 o 
   3   0   9        9.18       11.63      1.31 o 
  -6   1   9       22.71       25.31      0.96 o 
  -5   1   9        5.84        7.28      0.51 o 
  -4   1   9       25.27       26.80      0.87 o 
  -3   1   9        0.09       -0.56      0.56 o 
  -2   1   9       52.51       48.93      1.52 o 
  -1   1   9       29.29       29.43      1.15 o 
   0   1   9       11.61       13.95      0.67 o 
   1   1   9       16.47       20.52      1.62 o 
   2   1   9        8.25        6.91      0.76 o 
   3   1   9       24.49       22.40      1.42 o 
  -6   2   9       24.30       26.31      1.14 o 
  -5   2   9        0.16        0.82      0.43 o 
  -4   2   9        8.27        8.80      0.56 o 
  -3   2   9        4.43        5.23      0.59 o 
  -2   2   9      103.99      104.60      2.64 o 
  -1   2   9       18.76       19.16      0.99 o 
   0   2   9       72.38       66.63      1.76 o 
   1   2   9       33.93       33.45      1.18 o 
   2   2   9        0.49        1.38      0.74 o 
   3   2   9       13.80       20.48      1.59 o 
  -6   3   9        4.95        7.11      1.11 o 
  -5   3   9       38.05       36.13      1.01 o 
  -4   3   9       46.65       49.93      1.32 o 
  -3   3   9        2.62        1.60      0.53 o 
  -2   3   9       52.11       44.47      1.24 o 
  -1   3   9        9.17        9.62      0.68 o 
   0   3   9        0.21        1.75      0.66 o 
   1   3   9       13.72       14.44      0.85 o 
   2   3   9        0.04       -0.26      0.84 o 
   3   3   9       11.99       17.74      1.27 o 
  -6   4   9        0.06        0.70      0.70 o 
  -5   4   9       26.00       27.94      1.15 o 
  -4   4   9       14.52       15.59      0.90 o 
  -3   4   9        5.71        7.58      0.62 o 
  -2   4   9       23.59       18.13      0.83 o 
  -1   4   9        7.38        6.63      0.68 o 
   0   4   9        4.14        3.78      0.70 o 
   1   4   9        0.07        0.39      0.67 o 
   2   4   9        3.40        3.42      0.93 o 
   3   4   9        4.00        5.46      1.12 o 
  -6   5   9        3.29        4.62      0.73 o 
  -5   5   9        2.27        4.01      0.66 o 
  -4   5   9       11.82       11.96      0.65 o 
  -3   5   9       38.80       37.70      1.15 o 
  -2   5   9        0.00       -0.14      0.59 o 
  -1   5   9        0.97        5.57      0.78 o 
   0   5   9       46.91       47.18      1.41 o 
   1   5   9        8.75       10.85      0.96 o 
   2   5   9        7.41       10.39      1.08 o 
   3   5   9        1.29        3.88      1.29 o 
  -6   6   9       14.19       16.23      1.15 o 
  -5   6   9        9.08       10.13      0.79 o 
  -4   6   9       25.81       26.56      1.37 o 
  -3   6   9       31.66       29.61      1.10 o 
  -2   6   9        3.37        2.36      0.52 o 
  -1   6   9      175.59      168.56      6.26 o 
   0   6   9        8.21        8.57      0.77 o 
   1   6   9       12.27       13.86      1.35 o 
   2   6   9       55.39       52.67      2.01 o 
   3   6   9       46.76       48.76      2.61 o 
  -6   7   9       13.77       13.24      0.95 o 
  -5   7   9        1.91        1.50      0.56 o 
  -4   7   9       65.64       67.10      1.62 o 
  -3   7   9       17.57       16.60      0.81 o 
  -2   7   9        0.70       -0.02      0.61 o 
  -1   7   9        2.73        6.20      0.74 o 
   0   7   9       14.15       14.09      0.86 o 
   1   7   9       20.06       18.73      1.14 o 
   2   7   9        0.70        4.91      0.96 o 
  -6   8   9        0.34        0.19      0.51 o 
  -5   8   9        3.00        3.64      0.86 o 
  -4   8   9        8.59        9.01      1.04 o 
  -3   8   9        6.88        7.99      0.54 o 
  -2   8   9        4.92        3.84      0.58 o 
  -1   8   9        1.89        4.09      0.67 o 
   0   8   9        1.71        2.71      0.67 o 
   1   8   9        2.94        5.28      0.85 o 
   2   8   9        0.25        0.26      0.97 o 
  -6   9   9       24.97       23.48      1.21 o 
  -5   9   9        0.01       -0.40      0.53 o 
  -4   9   9       16.45       18.48      1.01 o 
  -3   9   9       10.20       12.38      0.77 o 
  -2   9   9        9.59       11.38      0.69 o 
  -1   9   9       32.37       32.21      1.17 o 
   0   9   9       21.35       23.06      1.46 o 
   1   9   9       55.04       51.04      2.93 o 
   2   9   9        0.12        5.25      1.07 o 
  -5  10   9        3.36        3.16      0.62 o 
  -4  10   9       27.99       30.02      1.40 o 
  -3  10   9        3.99        3.98      0.53 o 
  -2  10   9        9.78       10.97      0.72 o 
  -1  10   9        2.14        2.59      0.64 o 
   0  10   9        0.35        0.49      0.78 o 
   1  10   9        0.65        1.80      0.87 o 
   2  10   9      100.66       99.87      3.23 o 
  -5  11   9       10.31        9.29      1.97 o 
  -4  11   9       29.90       34.73      1.55 o 
  -3  11   9        1.87        2.71      0.58 o 
  -2  11   9        6.16        6.80      0.65 o 
  -1  11   9        1.73        0.49      0.74 o 
   0  11   9       14.79       14.37      1.57 o 
   1  11   9       11.81       10.91      1.20 o 
  -4  12   9       14.49       15.91      2.23 o 
  -3  12   9       18.89       21.13      0.97 o 
  -2  12   9        0.18       -0.56      0.62 o 
  -1  12   9        1.90        1.96      0.69 o 
   0  12   9        2.05       -0.16      1.51 o 
   1  12   9        2.00        3.77      1.38 o 
  -4  13   9       42.88       47.22      3.44 o 
  -3  13   9        2.13        3.95      1.21 o 
  -2  13   9        8.43       10.60      2.45 o 
  -1  13   9       37.77       42.37      2.67 o 
   0  13   9        1.71        0.45      1.39 o 
  -3  14   9        1.01        1.08      1.40 o 
  -2  14   9        2.79        2.65      1.19 o 
  -1  14   9        0.16        0.46      1.33 o 
  -4   0  10        0.41        0.64      1.15 o 
  -2   0  10        3.63        6.37      1.46 o 
   0   0  10       99.08       94.63      4.52 o 
  -5   1  10        5.94        9.80      1.40 o 
  -4   1  10        8.26        7.23      1.00 o 
  -3   1  10       42.80       35.94      1.36 o 
  -2   1  10       46.01       41.66      2.10 o 
  -1   1  10        2.01        0.46      0.69 o 
   0   1  10        9.83       18.07      2.64 o 
   1   1  10       25.42       26.10      1.41 o 
  -4   2  10       13.81       13.61      0.81 o 
  -3   2  10        0.88        2.59      0.73 o 
  -2   2  10        3.24        2.04      0.76 o 
  -1   2  10       14.06       13.50      0.91 o 
   0   2  10        0.12        1.45      1.01 o 
   1   2  10       27.38       35.25      1.40 o 
  -4   3  10        4.46        3.99      0.69 o 
  -3   3  10        2.54        2.57      0.72 o 
  -2   3  10        8.52        5.37      1.73 o 
  -1   3  10        1.57        3.05      0.78 o 
   0   3  10        8.40       10.16      0.86 o 
   1   3  10      104.31       99.29      6.43 o 
  -4   4  10       29.63       31.61      1.21 o 
  -3   4  10        2.44        4.90      0.76 o 
  -2   4  10        0.83        0.68      1.23 o 
  -1   4  10       58.17       53.21      1.93 o 
   0   4  10       57.29       57.24      1.79 o 
   1   4  10        1.29        5.46      1.16 o 
  -4   5  10        0.43       -0.09      0.60 o 
  -3   5  10       87.33       90.69      2.42 o 
  -2   5  10       13.97       12.79      1.04 o 
  -1   5  10        0.35        0.46      0.96 o 
   0   5  10       18.79       25.96      1.81 o 
   1   5  10        2.05        3.63      1.06 o 
  -4   6  10       45.78       47.62      2.93 o 
  -3   6  10        0.85        4.47      1.12 o 
  -2   6  10        5.72        7.76      0.91 o 
  -1   6  10        0.01       -0.52      0.78 o 
   0   6  10       18.81       19.16      1.05 o 
   1   6  10        4.08        4.22      1.01 o 
  -4   7  10        0.06        2.86      2.35 o 
  -3   7  10        4.25        5.87      1.05 o 
  -2   7  10       36.11       36.81      2.48 o 
  -1   7  10        0.02        1.97      0.73 o 
   0   7  10       14.96       15.34      1.16 o 
  -3   8  10        0.03        3.00      2.00 o 
  -2   8  10       13.10       18.77      2.16 o 
  -1   8  10       30.24       28.23      1.77 o 
   0   8  10        5.46        6.62      1.78 o 
  -3   9  10       73.12       78.47      4.26 o 
  -2   9  10       21.18       22.97      2.55 o 
  -1   9  10        0.37        1.12      1.09 o 
  -3  10  10        1.46        4.01      1.85 o 
  -2  10  10        0.74        1.34      1.78 o 
  -1  10  10       21.97       23.48      2.29 o 
                                                 
